# Supplementary material for: A chromosomal-scale genome assembly of modern cultivated hybrid sugarcane provides insights into origination and evolution
Source: Nat Commun. 2024 Apr 8;15:3041. doi: 10.1038/s41467-024-47390-6 (PMC11001919; doi:10.1038/s41467-024-47390-6)
Supplement: Supplementary file 4 — Supplementary Data 1 [file 41467_2024_47390_MOESM4_ESM.xlsx]

## Sheet: Supplementary Data 1
Supplementary Data 1. Allele-defined annotation of ZZ1 genome
	Total No. of genes	No. of genes with 12 alleles	No. of genes with 11 alleles	No. of genes with 10 alleles	No. of genes with 9 alleles	No. of genes with 8 alleles	No. of genes with 7 alleles	No. of genes with 6 alleles	No. of genes with 5 alleles	No. of genes with 4 alleles	No. of genes with 3 alleles	No. of genes with 2 alleles	No. of genes with 1 allele
RecChr01	1343	NA	NA	NA	NA	NA	NA	NA	NA	NA	25	169	1149
RecChr05	522	NA	NA	NA	NA	NA	NA	NA	NA	NA	NA	NA	522
RecChr02	653	NA	NA	NA	NA	NA	NA	NA	NA	NA	5	60	588
RecChr03	303	NA	NA	NA	NA	NA	NA	NA	NA	NA	NA	11	292
RecChr07	410	NA	NA	NA	NA	NA	NA	NA	NA	NA	NA	NA	410
RecChr08	421	NA	NA	NA	NA	NA	NA	NA	NA	NA	NA	31	390
RecChr06	329	NA	NA	NA	NA	NA	NA	NA	NA	NA	NA	NA	329
RecChr04	329	NA	NA	NA	NA	NA	NA	NA	NA	NA	NA	12	317
SoChr01	8149	1	7	11	28	61	156	360	628	896	1265	1845	2891
SoChr05	4650	NA	1	8	17	65	111	188	304	424	663	1003	1866
SoChr02	5086	NA	1	5	17	79	209	372	507	590	683	1007	1616
SoChr03	3618	NA	NA	4	17	54	130	274	340	414	481	682	1222
SoChr10	2346	NA	NA	NA	NA	1	6	14	90	177	311	545	1202
SoChr07	3169	1	1	2	6	26	65	147	222	369	447	706	1177
SoChr08	2220	NA	1	2	7	26	53	145	203	238	331	462	752
SoChr09	1501	NA	NA	NA	NA	NA	2	11	44	126	222	347	749
SoChr06	2543	NA	NA	1	10	39	96	147	238	268	351	488	905
SoChr04	3157	NA	NA	1	12	36	94	198	258	348	399	598	1213
SsChr01	4157	4	7	5	18	56	125	234	430	607	749	804	1118
SsChr05	4895	11	15	22	38	81	151	248	352	480	722	1024	1751
SsChr02	3588	NA	3	5	20	69	156	287	347	407	530	740	1024
SsChr03	3169	1	2	5	21	80	182	261	294	395	463	550	915
SsChr07	3460	NA	1	6	11	23	75	155	253	379	531	725	1301
SsChr08	3066	NA	1	4	9	27	73	169	232	361	457	600	1133
SsChr06	2978	1	1	2	13	40	93	156	241	291	459	609	1072
SsChr04	2447	1	1	2	12	56	120	181	236	280	337	475	746
Gene with annotated alleles	68509	20	42	85	256	819	1897	3547	5219	7050	9431	13493	26650
Duplicated genes	100312
Unanchored genes/alleles	88713
