# Supplementary material for: A chromosomal-scale genome assembly of modern cultivated hybrid sugarcane provides insights into origination and evolution
Source: Nat Commun. 2024 Apr 8;15:3041. doi: 10.1038/s41467-024-47390-6 (PMC11001919; doi:10.1038/s41467-024-47390-6)
Supplement: Supplementary file 6 — Source Data [file 41467_2024_47390_MOESM6_ESM.xlsx]

## Sheet: Fig2B
Chr	Descent	Ratio
Chr01	SO	0.893
Chr01	SS	0.107
Chr02	SO	0.653
Chr02	SS	0.347
Chr03	SO	0.815
Chr03	SS	0.185
Chr04	SO	0.754
Chr04	SS	0.246
Chr05	SO	1
Chr05	SS	0
Chr06	SO	0.681
Chr06	SS	0.319
Chr07	SO	0.59
Chr07	SS	0.41
Chr08	SO	1
Chr08	SS	0
Chr09	SO	0.656
Chr09	SS	0.344
Chr10	SO	0.706
Chr10	SS	0.294

## Sheet: Fig2C
Species	Value
ZZSO-ZZSS	0.01
ZZSO-ZZSS	0.01
ZZSO-ZZSS	0.28
ZZSO-ZZSS	0.06
ZZSO-ZZSS	0.01
ZZSO-ZZSS	0.02
ZZSO-ZZSS	0.04
ZZSO-ZZSS	0.04
ZZSO-ZZSS	0.02
ZZSO-ZZSS	0
ZZSO-ZZSS	0.01
ZZSO-ZZSS	0.01
ZZSO-ZZSS	0.01
ZZSO-ZZSS	0.02
ZZSO-ZZSS	0.01
ZZSO-ZZSS	0.04
ZZSO-ZZSS	0.08
ZZSO-ZZSS	0.01
ZZSO-ZZSS	0.02
ZZSO-ZZSS	0
ZZSO-ZZSS	0.11
ZZSO-ZZSS	0.01
ZZSO-ZZSS	0.02
ZZSO-ZZSS	0.2
ZZSO-ZZSS	0.01
ZZSO-ZZSS	0.04
ZZSO-ZZSS	0.02
ZZSO-ZZSS	0.05
ZZSO-ZZSS	0.01
ZZSO-ZZSS	0
ZZSO-ZZSS	0.01
ZZSO-ZZSS	0
ZZSO-ZZSS	0.01
ZZSO-ZZSS	0
ZZSO-ZZSS	0.02
ZZSO-ZZSS	0.04
ZZSO-ZZSS	0.02
ZZSO-ZZSS	0.05
ZZSO-ZZSS	0.01
ZZSO-ZZSS	0
ZZSO-ZZSS	0.01
ZZSO-ZZSS	0
ZZSO-ZZSS	0.01
ZZSO-ZZSS	0
ZZSO-ZZSS	0.14
ZZSO-ZZSS	0.03
ZZSO-ZZSS	0.07
ZZSO-ZZSS	0
ZZSO-ZZSS	0.03
ZZSO-ZZSS	0.02
ZZSO-ZZSS	0.03
ZZSO-ZZSS	0.02
ZZSO-ZZSS	0
ZZSO-ZZSS	0.01
ZZSO-ZZSS	0.09
ZZSO-ZZSS	0.09
ZZSO-ZZSS	0.02
ZZSO-ZZSS	0.02
ZZSO-ZZSS	0.21
ZZSO-ZZSS	0.21
ZZSO-ZZSS	0.22
ZZSO-ZZSS	0.01
ZZSO-ZZSS	0.01
ZZSO-ZZSS	0.01
ZZSO-ZZSS	0.01
ZZSO-ZZSS	0.01
ZZSO-ZZSS	0
ZZSO-ZZSS	0.01
ZZSO-ZZSS	0.01
ZZSO-ZZSS	0.02
ZZSO-ZZSS	0.01
ZZSO-ZZSS	0.03
ZZSO-ZZSS	0.04
ZZSO-ZZSS	0.01
ZZSO-ZZSS	0.01
ZZSO-ZZSS	0.03
ZZSO-ZZSS	0.02
ZZSO-ZZSS	0.03
ZZSO-ZZSS	0.02
ZZSO-ZZSS	0
ZZSO-ZZSS	0.01
ZZSO-ZZSS	0.09
ZZSO-ZZSS	0.09
ZZSO-ZZSS	0.02
ZZSO-ZZSS	0.02
ZZSO-ZZSS	0.21
ZZSO-ZZSS	0.21
ZZSO-ZZSS	0.22
ZZSO-ZZSS	0.01
ZZSO-ZZSS	0.01
ZZSO-ZZSS	0.01
ZZSO-ZZSS	0.01
ZZSO-ZZSS	0.03
ZZSO-ZZSS	0.23
ZZSO-ZZSS	0.03
ZZSO-ZZSS	0.03
ZZSO-ZZSS	0.01
ZZSO-ZZSS	0.02
ZZSO-ZZSS	0.02
ZZSO-ZZSS	0.02
ZZSO-ZZSS	0.09
ZZSO-ZZSS	0.09
ZZSO-ZZSS	0.09
ZZSO-ZZSS	0.01
ZZSO-ZZSS	0.01
ZZSO-ZZSS	0.03
ZZSO-ZZSS	0.02
ZZSO-ZZSS	0.02
ZZSO-ZZSS	0.02
ZZSO-ZZSS	0.01
ZZSO-ZZSS	0.01
ZZSO-ZZSS	0.01
ZZSO-ZZSS	0.01
ZZSO-ZZSS	0.02
ZZSO-ZZSS	0.02
ZZSO-ZZSS	0.02
ZZSO-ZZSS	0.03
ZZSO-ZZSS	0.02
ZZSO-ZZSS	0.01
ZZSO-ZZSS	0.01
ZZSO-ZZSS	0.01
ZZSO-ZZSS	0.01
ZZSO-ZZSS	0.01
ZZSO-ZZSS	0.03
ZZSO-ZZSS	0
ZZSO-ZZSS	0.01
ZZSO-ZZSS	0.01
ZZSO-ZZSS	0.01
ZZSO-ZZSS	0.01
ZZSO-ZZSS	0.03
ZZSO-ZZSS	0
ZZSO-ZZSS	0.01
ZZSO-ZZSS	0.02
ZZSO-ZZSS	0.01
ZZSO-ZZSS	0.03
ZZSO-ZZSS	0.23
ZZSO-ZZSS	0.03
ZZSO-ZZSS	0.03
ZZSO-ZZSS	0.01
ZZSO-ZZSS	0.02
ZZSO-ZZSS	0.02
ZZSO-ZZSS	0.02
ZZSO-ZZSS	0.23
ZZSO-ZZSS	0.23
ZZSO-ZZSS	0.23
ZZSO-ZZSS	0.01
ZZSO-ZZSS	0.01
ZZSO-ZZSS	0.03
ZZSO-ZZSS	0.02
ZZSO-ZZSS	0.02
ZZSO-ZZSS	0.02
ZZSO-ZZSS	0.01
ZZSO-ZZSS	0.01
ZZSO-ZZSS	0.01
ZZSO-ZZSS	0.01
ZZSO-ZZSS	0.02
ZZSO-ZZSS	0.02
ZZSO-ZZSS	0.01
ZZSO-ZZSS	0.01
ZZSO-ZZSS	0.01
ZZSO-ZZSS	0.01
ZZSO-ZZSS	0.01
ZZSO-ZZSS	0.03
ZZSO-ZZSS	0
ZZSO-ZZSS	0.01
ZZSO-ZZSS	0.01
ZZSO-ZZSS	0.01
ZZSO-ZZSS	0.06
ZZSO-ZZSS	0.09
ZZSO-ZZSS	0
ZZSO-ZZSS	0.01
ZZSO-ZZSS	0.01
ZZSO-ZZSS	0.01
ZZSO-ZZSS	0.03
ZZSO-ZZSS	0.02
ZZSO-ZZSS	0.04
ZZSO-ZZSS	0.02
ZZSO-ZZSS	0.01
ZZSO-ZZSS	0.02
ZZSO-ZZSS	0.02
ZZSO-ZZSS	0.02
ZZSO-ZZSS	0
ZZSO-ZZSS	0.03
ZZSO-ZZSS	0
ZZSO-ZZSS	0.01
ZZSO-ZZSS	0.06
ZZSO-ZZSS	0.09
ZZSO-ZZSS	0.01
ZZSO-ZZSS	0.01
ZZSO-ZZSS	0.03
ZZSO-ZZSS	0.04
ZZSO-ZZSS	0.02
ZZSO-ZZSS	0.01
ZZSO-ZZSS	0.01
ZZSO-ZZSS	0.01
ZZSO-ZZSS	0.01
ZZSO-ZZSS	0
ZZSO-ZZSS	0
ZZSO-ZZSS	0.01
ZZSO-ZZSS	0.02
ZZSO-ZZSS	0.02
ZZSO-ZZSS	0.01
ZZSO-ZZSS	0.03
ZZSO-ZZSS	0.03
ZZSO-ZZSS	0.01
ZZSO-ZZSS	0.02
ZZSO-ZZSS	0.02
ZZSO-ZZSS	0.1
ZZSO-ZZSS	0.1
ZZSO-ZZSS	0.02
ZZSO-ZZSS	0.02
ZZSO-ZZSS	0.01
ZZSO-ZZSS	0.01
ZZSO-ZZSS	0.17
ZZSO-ZZSS	0.17
ZZSO-ZZSS	0.07
ZZSO-ZZSS	0.03
ZZSO-ZZSS	0.03
ZZSO-ZZSS	0.01
ZZSO-ZZSS	0.02
ZZSO-ZZSS	0.09
ZZSO-ZZSS	0.04
ZZSO-ZZSS	0.04
ZZSO-ZZSS	0.04
ZZSO-ZZSS	0.02
ZZSO-ZZSS	0.02
ZZSO-ZZSS	0.02
ZZSO-ZZSS	0.07
ZZSO-ZZSS	0.03
ZZSO-ZZSS	0.03
ZZSO-ZZSS	0.01
ZZSO-ZZSS	0.03
ZZSO-ZZSS	0.03
ZZSO-ZZSS	0.03
ZZSO-ZZSS	0
ZZSO-ZZSS	0
ZZSO-ZZSS	0
ZZSO-ZZSS	0.02
ZZSO-ZZSS	0.09
ZZSO-ZZSS	0.02
ZZSO-ZZSS	0.02
ZZSO-ZZSS	0.01
ZZSO-ZZSS	0.02
ZZSO-ZZSS	0.08
ZZSO-ZZSS	0.08
ZZSO-ZZSS	0.08
ZZSO-ZZSS	0.01
ZZSO-ZZSS	0.01
ZZSO-ZZSS	0.02
ZZSO-ZZSS	0.01
ZZSO-ZZSS	0.01
ZZSO-ZZSS	0.01
ZZSO-ZZSS	0.01
ZZSO-ZZSS	0
ZZSO-ZZSS	0.01
ZZSO-ZZSS	0.02
ZZSO-ZZSS	0
ZZSO-ZZSS	0
ZZSO-ZZSS	0.02
ZZSO-ZZSS	0.02
ZZSO-ZZSS	0
ZZSO-ZZSS	0.01
ZZSO-ZZSS	0.02
ZZSO-ZZSS	0.03
ZZSO-ZZSS	0
ZZSO-ZZSS	0.02
ZZSO-ZZSS	0
ZZSO-ZZSS	0.02
ZZSO-ZZSS	0.02
ZZSO-ZZSS	0.03
ZZSO-ZZSS	0
ZZSO-ZZSS	0.02
ZZSO-ZZSS	0
ZZSO-ZZSS	0.02
ZZSO-ZZSS	0.01
ZZSO-ZZSS	0.02
ZZSO-ZZSS	0.02
ZZSO-ZZSS	0.01
ZZSO-ZZSS	0.01
ZZSO-ZZSS	0.01
ZZSO-ZZSS	0.01
ZZSO-ZZSS	0.03
ZZSO-ZZSS	0.02
ZZSO-ZZSS	0
ZZSO-ZZSS	0.01
ZZSO-ZZSS	0.02
ZZSO-ZZSS	0.02
ZZSO-ZZSS	0.01
ZZSO-ZZSS	0.01
ZZSO-ZZSS	0.01
ZZSO-ZZSS	0.26
ZZSO-ZZSS	0.01
ZZSO-ZZSS	0.05
ZZSO-ZZSS	0.02
ZZSO-ZZSS	0.01
ZZSO-ZZSS	0.05
ZZSO-ZZSS	0.02
ZZSO-ZZSS	0.02
ZZSO-ZZSS	0.02
ZZSO-ZZSS	0.03
ZZSO-ZZSS	0.02
ZZSO-ZZSS	0.01
ZZSO-ZZSS	0.01
ZZSO-ZZSS	0.01
ZZSO-ZZSS	0.01
ZZSO-ZZSS	0.01
ZZSO-ZZSS	0.01
ZZSO-ZZSS	0.02
ZZSO-ZZSS	0.06
ZZSO-ZZSS	0.06
ZZSO-ZZSS	0.06
ZZSO-ZZSS	0.04
ZZSO-ZZSS	0.04
ZZSO-ZZSS	0.04
ZZSO-ZZSS	0.02
ZZSO-ZZSS	0.01
ZZSO-ZZSS	0.01
ZZSO-ZZSS	0.02
ZZSO-ZZSS	0.01
ZZSO-ZZSS	0.02
ZZSO-ZZSS	0.01
ZZSO-ZZSS	0.01
ZZSO-ZZSS	0.01
ZZSO-ZZSS	0.05
ZZSO-ZZSS	0.06
ZZSO-ZZSS	0.04
ZZSO-ZZSS	0.42
ZZSO-ZZSS	0.04
ZZSO-ZZSS	0.01
ZZSO-ZZSS	0.01
ZZSO-ZZSS	0.01
ZZSO-ZZSS	0.02
ZZSO-ZZSS	0.04
ZZSO-ZZSS	0.02
ZZSO-ZZSS	0.01
ZZSO-ZZSS	0.01
ZZSO-ZZSS	0.01
ZZSO-ZZSS	0.01
ZZSO-ZZSS	0.03
ZZSO-ZZSS	0.05
ZZSO-ZZSS	0.03
ZZSO-ZZSS	0.01
ZZSO-ZZSS	0.01
ZZSO-ZZSS	0.01
ZZSO-ZZSS	0.01
ZZSO-ZZSS	0.03
ZZSO-ZZSS	0.01
ZZSO-ZZSS	0.07
ZZSO-ZZSS	0.07
ZZSO-ZZSS	0.03
ZZSO-ZZSS	0.03
ZZSO-ZZSS	0.03
ZZSO-ZZSS	0.03
ZZSO-ZZSS	0.02
ZZSO-ZZSS	0.07
ZZSO-ZZSS	0.08
ZZSO-ZZSS	0.08
ZZSO-ZZSS	0.08
ZZSO-ZZSS	0.01
ZZSO-ZZSS	0.02
ZZSO-ZZSS	0.01
ZZSO-ZZSS	0.01
ZZSO-ZZSS	0.02
ZZSO-ZZSS	0.02
ZZSO-ZZSS	0.02
ZZSO-ZZSS	0.02
ZZSO-ZZSS	0.03
ZZSO-ZZSS	0.03
ZZSO-ZZSS	0.03
ZZSO-ZZSS	0.03
ZZSO-ZZSS	0.02
ZZSO-ZZSS	0.02
ZZSO-ZZSS	0.02
ZZSO-ZZSS	0.01
ZZSO-ZZSS	0.01
ZZSO-ZZSS	0.02
ZZSO-ZZSS	0.03
ZZSO-ZZSS	0.03
ZZSO-ZZSS	0.03
ZZSO-ZZSS	0.01
ZZSO-ZZSS	0.01
ZZSO-ZZSS	0.01
ZZSO-ZZSS	0.02
ZZSO-ZZSS	0.02
ZZSO-ZZSS	0.03
ZZSO-ZZSS	0.03
ZZSO-ZZSS	0.01
ZZSO-ZZSS	0.01
ZZSO-ZZSS	0.01
ZZSO-ZZSS	0.06
ZZSO-ZZSS	0.06
ZZSO-ZZSS	0.06
ZZSO-ZZSS	0.05
ZZSO-ZZSS	0.05
ZZSO-ZZSS	0.05
ZZSO-ZZSS	0.01
ZZSO-ZZSS	0.01
ZZSO-ZZSS	0.01
ZZSO-ZZSS	0.01
ZZSO-ZZSS	0.01
ZZSO-ZZSS	0.01
ZZSO-ZZSS	0.01
ZZSO-ZZSS	0.03
ZZSO-ZZSS	0.03
ZZSO-ZZSS	0.01
ZZSO-ZZSS	0.01
ZZSO-ZZSS	0.01
ZZSO-ZZSS	0.02
ZZSO-ZZSS	0.02
ZZSO-ZZSS	0.01
ZZSO-ZZSS	0.01
ZZSO-ZZSS	0.01
ZZSO-ZZSS	0.01
ZZSO-ZZSS	0.02
ZZSO-ZZSS	0.01
ZZSO-ZZSS	0.03
ZZSO-ZZSS	0.03
ZZSO-ZZSS	0
ZZSO-ZZSS	0
ZZSO-ZZSS	0.02
ZZSO-ZZSS	0.02
ZZSO-ZZSS	0.01
ZZSO-ZZSS	0.01
ZZSO-ZZSS	0.01
ZZSO-ZZSS	0.01
ZZSO-ZZSS	0.01
ZZSO-ZZSS	0.05
ZZSO-ZZSS	0.05
ZZSO-ZZSS	0.05
ZZSO-ZZSS	0.06
ZZSO-ZZSS	0.06
ZZSO-ZZSS	0.06
ZZSO-ZZSS	0.01
ZZSO-ZZSS	0.01
ZZSO-ZZSS	0.01
ZZSO-ZZSS	0.02
ZZSO-ZZSS	0.02
ZZSO-ZZSS	0.03
ZZSO-ZZSS	0.03
ZZSO-ZZSS	0.01
ZZSO-ZZSS	0.01
ZZSO-ZZSS	0.01
ZZSO-ZZSS	0.03
ZZSO-ZZSS	0.03
ZZSO-ZZSS	0.03
ZZSO-ZZSS	0.01
ZZSO-ZZSS	0.01
ZZSO-ZZSS	0.02
ZZSO-ZZSS	0.01
ZZSO-ZZSS	0.01
ZZSO-ZZSS	0.01
ZZSO-ZZSS	0.09
ZZSO-ZZSS	0.02
ZZSO-ZZSS	0.02
ZZSO-ZZSS	0.02
ZZSO-ZZSS	0.02
ZZSO-ZZSS	0.01
ZZSO-ZZSS	0.02
ZZSO-ZZSS	0.09
ZZSO-ZZSS	0.02
ZZSO-ZZSS	0.08
ZZSO-ZZSS	0.02
ZZSO-ZZSS	0.02
ZZSO-ZZSS	0.08
ZZSO-ZZSS	0
ZZSO-ZZSS	0.02
ZZSO-ZZSS	0.02
ZZSO-ZZSS	0.03
ZZSO-ZZSS	0.03
ZZSO-ZZSS	0.04
ZZSO-ZZSS	0.02
ZZSO-ZZSS	0.02
ZZSO-ZZSS	0.02
ZZSO-ZZSS	0.04
ZZSO-ZZSS	0.11
ZZSO-ZZSS	0.01
ZZSO-ZZSS	0.02
ZZSO-ZZSS	0.02
ZZSO-ZZSS	0.01
ZZSO-ZZSS	0.09
ZZSO-ZZSS	0.06
ZZSO-ZZSS	0.06
ZZSO-ZZSS	0.09
ZZSO-ZZSS	0.01
ZZSO-ZZSS	0.02
ZZSO-ZZSS	0.02
ZZSO-ZZSS	0.01
ZZSO-ZZSS	0.11
ZZSO-ZZSS	0.04
ZZSO-ZZSS	0.02
ZZSO-ZZSS	0.02
ZZSO-ZZSS	0.04
ZZSO-ZZSS	0.04
ZZSO-ZZSS	0.03
ZZSO-ZZSS	0.03
ZZSO-ZZSS	0.01
ZZSO-ZZSS	0.01
ZZSO-ZZSS	0.03
ZZSO-ZZSS	0.04
ZZSO-ZZSS	0.02
ZZSO-ZZSS	0.08
ZZSO-ZZSS	0.26
ZZSO-ZZSS	0.07
ZZSO-ZZSS	0.01
ZZSO-ZZSS	0.06
ZZSO-ZZSS	0
ZZSO-ZZSS	0.03
ZZSO-ZZSS	0.01
ZZSO-ZZSS	0.01
ZZSO-ZZSS	0.03
ZZSO-ZZSS	0.07
ZZSO-ZZSS	0.01
ZZSO-ZZSS	0.11
ZZSO-ZZSS	0.06
ZZSO-ZZSS	0.03
ZZSO-ZZSS	0.04
ZZSO-ZZSS	0.02
ZZSO-ZZSS	0
ZZSO-ZZSS	0
ZZSO-ZZSS	0.01
ZZSO-ZZSS	0.02
ZZSO-ZZSS	0.13
ZZSO-ZZSS	0
ZZSO-ZZSS	0.03
ZZSO-ZZSS	0.01
ZZSO-ZZSS	0.05
ZZSO-ZZSS	0.02
ZZSO-ZZSS	0.01
ZZSO-ZZSS	0.02
ZZSO-ZZSS	0.01
ZZSO-ZZSS	0.04
ZZSO-ZZSS	0.01
ZZSO-ZZSS	0.01
ZZSO-ZZSS	0.07
ZZSO-ZZSS	0.01
ZZSO-ZZSS	0.01
ZZSO-ZZSS	0.01
ZZSO-ZZSS	0.04
ZZSO-ZZSS	0.01
ZZSO-ZZSS	0.01
ZZSO-ZZSS	0.07
ZZSO-ZZSS	0.01
ZZSO-ZZSS	0.01
ZZSO-ZZSS	0.01
ZZSO-ZZSS	0.02
ZZSO-ZZSS	0.04
ZZSO-ZZSS	0.02
ZZSO-ZZSS	0.01
ZZSO-ZZSS	0.09
ZZSO-ZZSS	0.01
ZZSO-ZZSS	0.01
ZZSO-ZZSS	0.01
ZZSO-ZZSS	0.03
ZZSO-ZZSS	0.03
ZZSO-ZZSS	0.01
ZZSO-ZZSS	0.02
ZZSO-ZZSS	0.03
ZZSO-ZZSS	0.06
ZZSO-ZZSS	0.04
ZZSO-ZZSS	0.02
ZZSO-ZZSS	0.03
ZZSO-ZZSS	0.01
ZZSO-ZZSS	0.14
ZZSO-ZZSS	0.02
ZZSO-ZZSS	0
ZZSO-ZZSS	0
ZZSO-ZZSS	0.02
ZZSO-ZZSS	0.02
ZZSO-ZZSS	0.01
ZZSO-ZZSS	0
ZZSO-ZZSS	0.01
ZZSO-ZZSS	0.02
ZZSO-ZZSS	0.02
ZZSO-ZZSS	0.04
ZZSO-ZZSS	0.01
ZZSO-ZZSS	0.01
ZZSO-ZZSS	0.01
ZZSO-ZZSS	0
ZZSO-ZZSS	0.02
ZZSO-ZZSS	0
ZZSO-ZZSS	0.01
ZZSO-ZZSS	0
ZZSO-ZZSS	0
ZZSO-ZZSS	0
ZZSO-ZZSS	0.02
ZZSO-ZZSS	0.02
ZZSO-ZZSS	0.02
ZZSO-ZZSS	0.03
ZZSO-ZZSS	0.08
ZZSO-ZZSS	0.04
ZZSO-ZZSS	0.03
ZZSO-ZZSS	0.01
ZZSO-ZZSS	0.01
ZZSO-ZZSS	0.01
ZZSO-ZZSS	0.01
ZZSO-ZZSS	0.04
ZZSO-ZZSS	0.17
ZZSO-ZZSS	0.02
ZZSO-ZZSS	0.08
ZZSO-ZZSS	0.04
ZZSO-ZZSS	0.04
ZZSO-ZZSS	0.03
ZZSO-ZZSS	0.01
ZZSO-ZZSS	0.01
ZZSO-ZZSS	0.01
ZZSO-ZZSS	0.04
ZZSO-ZZSS	0.17
ZZSO-ZZSS	0.02
ZZSO-ZZSS	0.03
ZZSO-ZZSS	0.02
ZZSO-ZZSS	0.01
ZZSO-ZZSS	0.02
ZZSO-ZZSS	0.01
ZZSO-ZZSS	0.07
ZZSO-ZZSS	0.07
ZZSO-ZZSS	0.03
ZZSO-ZZSS	0.01
ZZSO-ZZSS	0.03
ZZSO-ZZSS	0.03
ZZSO-ZZSS	0.02
ZZSO-ZZSS	0.02
ZZSO-ZZSS	0.01
ZZSO-ZZSS	0.02
ZZSO-ZZSS	0.01
ZZSO-ZZSS	0.07
ZZSO-ZZSS	0.07
ZZSO-ZZSS	0.03
ZZSO-ZZSS	0.01
ZZSO-ZZSS	0.02
ZZSO-ZZSS	0.04
ZZSO-ZZSS	0.03
ZZSO-ZZSS	0.01
ZZSO-ZZSS	0.01
ZZSO-ZZSS	0.01
ZZSO-ZZSS	0.01
ZZSO-ZZSS	0.02
ZZSO-ZZSS	0.18
ZZSO-ZZSS	0.02
ZZSO-ZZSS	0.03
ZZSO-ZZSS	0.06
ZZSO-ZZSS	0.06
ZZSO-ZZSS	0.04
ZZSO-ZZSS	0.06
ZZSO-ZZSS	0.03
ZZSO-ZZSS	0.01
ZZSO-ZZSS	0.03
ZZSO-ZZSS	0.01
ZZSO-ZZSS	0.02
ZZSO-ZZSS	0.04
ZZSO-ZZSS	0.03
ZZSO-ZZSS	0.01
ZZSO-ZZSS	0.01
ZZSO-ZZSS	0.06
ZZSO-ZZSS	0.04
ZZSO-ZZSS	0.03
ZZSO-ZZSS	0.25
ZZSO-ZZSS	0.07
ZZSO-ZZSS	0
ZZSO-ZZSS	0.02
ZZSO-ZZSS	0.03
ZZSO-ZZSS	0.02
ZZSO-ZZSS	0.04
ZZSO-ZZSS	0.09
ZZSO-ZZSS	0.01
ZZSO-ZZSS	0.02
ZZSO-ZZSS	0.02
ZZSO-ZZSS	0.04
ZZSO-ZZSS	0.03
ZZSO-ZZSS	0.01
ZZSO-ZZSS	0
ZZSO-ZZSS	0.01
ZZSO-ZZSS	0.01
ZZSO-ZZSS	0.02
ZZSO-ZZSS	0.04
ZZSO-ZZSS	0.03
ZZSO-ZZSS	0.01
ZZSO-ZZSS	0
ZZSO-ZZSS	0.01
ZZSO-ZZSS	0.01
ZZSO-ZZSS	0
ZZSO-ZZSS	0.03
ZZSO-ZZSS	0.02
ZZSO-ZZSS	0.01
ZZSO-ZZSS	0
ZZSO-ZZSS	0.03
ZZSO-ZZSS	0.03
ZZSO-ZZSS	0.02
ZZSO-ZZSS	0.01
ZZSO-ZZSS	0.03
ZZSO-ZZSS	0.01
ZZSO-ZZSS	0.03
ZZSO-ZZSS	0.01
ZZSO-ZZSS	0.02
ZZSO-ZZSS	0
ZZSO-ZZSS	0.03
ZZSO-ZZSS	0.02
ZZSO-ZZSS	0.02
ZZSO-ZZSS	0.01
ZZSO-ZZSS	0.08
ZZSO-ZZSS	0
ZZSO-ZZSS	0.02
ZZSO-ZZSS	0.03
ZZSO-ZZSS	0.05
ZZSO-ZZSS	0.02
ZZSO-ZZSS	0.12
ZZSO-ZZSS	0.02
ZZSO-ZZSS	0.03
ZZSO-ZZSS	0.04
ZZSO-ZZSS	0.02
ZZSO-ZZSS	0.02
ZZSO-ZZSS	0.03
ZZSO-ZZSS	0.06
ZZSO-ZZSS	0.04
ZZSO-ZZSS	0.03
ZZSO-ZZSS	0.02
ZZSO-ZZSS	0.01
ZZSO-ZZSS	0.03
ZZSO-ZZSS	0.03
ZZSO-ZZSS	0.02
ZZSO-ZZSS	0.02
ZZSO-ZZSS	0.03
ZZSO-ZZSS	0.06
ZZSO-ZZSS	0.04
ZZSO-ZZSS	0.03
ZZSO-ZZSS	0.02
ZZSO-ZZSS	0.04
ZZSO-ZZSS	0.02
ZZSO-ZZSS	0.03
ZZSO-ZZSS	0.05
ZZSO-ZZSS	0.05
ZZSO-ZZSS	0.03
ZZSO-ZZSS	0
ZZSO-ZZSS	0
ZZSO-ZZSS	0.02
ZZSO-ZZSS	0.06
ZZSO-ZZSS	0.01
ZZSO-ZZSS	0.06
ZZSO-ZZSS	0.06
ZZSO-ZZSS	0.02
ZZSO-ZZSS	0.01
ZZSO-ZZSS	0.02
ZZSO-ZZSS	0.01
ZZSO-ZZSS	0.01
ZZSO-ZZSS	0.03
ZZSO-ZZSS	0.02
ZZSO-ZZSS	0.03
ZZSO-ZZSS	0.02
ZZSO-ZZSS	0.05
ZZSO-ZZSS	0.02
ZZSO-ZZSS	0.02
ZZSO-ZZSS	0.47
ZZSO-ZZSS	0.01
ZZSO-ZZSS	0.01
ZZSO-ZZSS	0.01
ZZSO-ZZSS	0.16
ZZSO-ZZSS	0.02
ZZSO-ZZSS	0.02
ZZSO-ZZSS	0.07
ZZSO-ZZSS	0.17
ZZSO-ZZSS	0.07
ZZSO-ZZSS	0.21
ZZSO-ZZSS	0.05
ZZSO-ZZSS	0.05
ZZSO-ZZSS	0.03
ZZSO-ZZSS	0
ZZSO-ZZSS	0
ZZSO-ZZSS	0.02
ZZSO-ZZSS	0.06
ZZSO-ZZSS	0.01
ZZSO-ZZSS	0.06
ZZSO-ZZSS	0.06
ZZSO-ZZSS	0.02
ZZSO-ZZSS	0.01
ZZSO-ZZSS	0.02
ZZSO-ZZSS	0.05
ZZSO-ZZSS	0.01
ZZSO-ZZSS	0.01
ZZSO-ZZSS	0.03
ZZSO-ZZSS	0.02
ZZSO-ZZSS	0.03
ZZSO-ZZSS	0.02
ZZSO-ZZSS	0.05
ZZSO-ZZSS	0.02
ZZSO-ZZSS	0.02
ZZSO-ZZSS	0.47
ZZSO-ZZSS	0.01
ZZSO-ZZSS	0.01
ZZSO-ZZSS	0.01
ZZSO-ZZSS	0.16
ZZSO-ZZSS	0.02
ZZSO-ZZSS	0.02
ZZSO-ZZSS	0.07
ZZSO-ZZSS	0.02
ZZSO-ZZSS	0.07
ZZSO-ZZSS	0.17
ZZSO-ZZSS	0.07
ZZSO-ZZSS	0.21
ZZSO-ZZSS	0.17
ZZSO-ZZSS	0.1
ZZSO-ZZSS	0.09
ZZSO-ZZSS	0.08
ZZSO-ZZSS	0.01
ZZSO-ZZSS	0.05
ZZSO-ZZSS	0.02
ZZSO-ZZSS	0
ZZSO-ZZSS	0.02
ZZSO-ZZSS	0.01
ZZSO-ZZSS	0.07
ZZSO-ZZSS	0.01
ZZSO-ZZSS	0.01
ZZSO-ZZSS	0.25
ZZSO-ZZSS	0.01
ZZSO-ZZSS	0.11
ZZSO-ZZSS	0.03
ZZSO-ZZSS	0.03
ZZSO-ZZSS	0.05
ZZSO-ZZSS	0.01
ZZSO-ZZSS	0.01
ZZSO-ZZSS	0
ZZSO-ZZSS	0.01
ZZSO-ZZSS	0
ZZSO-ZZSS	0.04
ZZSO-ZZSS	0.02
ZZSO-ZZSS	0.01
ZZSO-ZZSS	0
ZZSO-ZZSS	0.04
ZZSO-ZZSS	0.02
ZZSO-ZZSS	0.01
ZZSO-ZZSS	0.04
ZZSO-ZZSS	0.07
ZZSO-ZZSS	0.01
ZZSO-ZZSS	0.02
ZZSO-ZZSS	0.02
ZZSO-ZZSS	0.02
ZZSO-ZZSS	0.01
ZZSO-ZZSS	0
ZZSO-ZZSS	0.04
ZZSO-ZZSS	0.02
ZZSO-ZZSS	0.01
ZZSO-ZZSS	0.04
ZZSO-ZZSS	0.07
ZZSO-ZZSS	0.01
ZZSO-ZZSS	0.02
ZZSO-ZZSS	0.02
ZZSO-ZZSS	0.04
ZZSO-ZZSS	0.05
ZZSO-ZZSS	0.02
ZZSO-ZZSS	0.01
ZZSO-ZZSS	0.04
ZZSO-ZZSS	0.01
ZZSO-ZZSS	0
ZZSO-ZZSS	0.03
ZZSO-ZZSS	0.02
ZZSO-ZZSS	0.02
ZZSO-ZZSS	0.02
ZZSO-ZZSS	0.01
ZZSO-ZZSS	0.02
ZZSO-ZZSS	0.04
ZZSO-ZZSS	0.08
ZZSO-ZZSS	0
ZZSO-ZZSS	0.01
ZZSO-ZZSS	0.02
ZZSO-ZZSS	0.01
ZZSO-ZZSS	0.14
ZZSO-ZZSS	0
ZZSO-ZZSS	0
ZZSO-ZZSS	0.03
ZZSO-ZZSS	0.03
ZZSO-ZZSS	0.03
ZZSO-ZZSS	0.03
ZZSO-ZZSS	0.02
ZZSO-ZZSS	0.04
ZZSO-ZZSS	0.01
ZZSO-ZZSS	0.14
ZZSO-ZZSS	0
ZZSO-ZZSS	0
ZZSO-ZZSS	0.03
ZZSO-ZZSS	0.03
ZZSO-ZZSS	0.03
ZZSO-ZZSS	0.03
ZZSO-ZZSS	0
ZZSO-ZZSS	0
ZZSO-ZZSS	0.01
ZZSO-ZZSS	0.22
ZZSO-ZZSS	0.01
ZZSO-ZZSS	0.22
ZZSO-ZZSS	0.02
ZZSO-ZZSS	0
ZZSO-ZZSS	0.01
ZZSO-ZZSS	0.01
ZZSO-ZZSS	0.01
ZZSO-ZZSS	0.02
ZZSO-ZZSS	0
ZZSO-ZZSS	0
ZZSO-ZZSS	0.02
ZZSO-ZZSS	0.01
ZZSO-ZZSS	0.02
ZZSO-ZZSS	0.05
ZZSO-ZZSS	0.02
ZZSO-ZZSS	0.01
ZZSO-ZZSS	0.06
ZZSO-ZZSS	0.01
ZZSO-ZZSS	0.01
ZZSO-ZZSS	0.01
ZZSO-ZZSS	0.01
ZZSO-ZZSS	0.02
ZZSO-ZZSS	0.02
ZZSO-ZZSS	0.05
ZZSO-ZZSS	0.02
ZZSO-ZZSS	0
ZZSO-ZZSS	0.01
ZZSO-ZZSS	0.01
ZZSO-ZZSS	0.02
ZZSO-ZZSS	0.02
ZZSO-ZZSS	0.01
ZZSO-ZZSS	0.01
ZZSO-ZZSS	0.04
ZZSO-ZZSS	0.35
ZZSO-ZZSS	0.01
ZZSO-ZZSS	0.01
ZZSO-ZZSS	0.04
ZZSO-ZZSS	0.35
ZZSO-ZZSS	0.01
ZZSO-ZZSS	0.01
ZZSO-ZZSS	0.01
ZZSO-ZZSS	0.02
ZZSO-ZZSS	0.02
ZZSO-ZZSS	0.02
ZZSO-ZZSS	0.02
ZZSO-ZZSS	0.02
ZZSO-ZZSS	0.01
ZZSO-ZZSS	0.01
ZZSO-ZZSS	0.01
ZZSO-ZZSS	0.02
ZZSO-ZZSS	0.03
ZZSO-ZZSS	0.02
ZZSO-ZZSS	0.45
ZZSO-ZZSS	0.11
ZZSO-ZZSS	0.01
ZZSO-ZZSS	0.02
ZZSO-ZZSS	0.01
ZZSO-ZZSS	0.11
ZZSO-ZZSS	0.45
ZZSO-ZZSS	0.02
ZZSO-ZZSS	0.03
ZZSO-ZZSS	0.02
ZZSO-ZZSS	0.01
ZZSO-ZZSS	0.01
ZZSO-ZZSS	0.01
ZZSO-ZZSS	0.02
ZZSO-ZZSS	0.02
ZZSO-ZZSS	0.02
ZZSO-ZZSS	0.02
ZZSO-ZZSS	0.01
ZZSO-ZZSS	0.01
ZZSO-ZZSS	0.01
ZZSO-ZZSS	0.02
ZZSO-ZZSS	0.01
ZZSO-ZZSS	0.01
ZZSO-ZZSS	0.02
ZZSO-ZZSS	0.01
ZZSO-ZZSS	0.04
ZZSO-ZZSS	0.04
ZZSO-ZZSS	0.04
ZZSO-ZZSS	0.01
ZZSO-ZZSS	0.01
ZZSO-ZZSS	0.02
ZZSO-ZZSS	0.04
ZZSO-ZZSS	0.04
ZZSO-ZZSS	0.04
ZZSO-ZZSS	0.05
ZZSO-ZZSS	0.14
ZZSO-ZZSS	0.02
ZZSO-ZZSS	0.07
ZZSO-ZZSS	0.04
ZZSO-ZZSS	0.05
ZZSO-ZZSS	0.14
ZZSO-ZZSS	0.02
ZZSO-ZZSS	0.07
ZZSO-ZZSS	0.04
ZZSO-ZZSS	0.03
ZZSO-ZZSS	0.01
ZZSO-ZZSS	0.01
ZZSO-ZZSS	0.03
ZZSO-ZZSS	0.01
ZZSO-ZZSS	0
ZZSO-ZZSS	0.23
ZZSO-ZZSS	0.01
ZZSO-ZZSS	0.01
ZZSO-ZZSS	0.03
ZZSO-ZZSS	0.01
ZZSO-ZZSS	0
ZZSO-ZZSS	0.23
ZZSO-ZZSS	0.03
ZZSO-ZZSS	0.07
ZZSO-ZZSS	0.03
ZZSO-ZZSS	0.09
ZZSO-ZZSS	0.05
ZZSO-ZZSS	0.01
ZZSO-ZZSS	0.01
ZZSO-ZZSS	0.03
ZZSO-ZZSS	0.08
ZZSO-ZZSS	0.03
ZZSO-ZZSS	0.07
ZZSO-ZZSS	0.03
ZZSO-ZZSS	0.09
ZZSO-ZZSS	0.05
ZZSO-ZZSS	0.01
ZZSO-ZZSS	0.01
ZZSO-ZZSS	0.03
ZZSO-ZZSS	0.08
ZZSO-ZZSS	0.01
ZZSO-ZZSS	0.02
ZZSO-ZZSS	0.03
ZZSO-ZZSS	0.01
ZZSO-ZZSS	0.02
ZZSO-ZZSS	0.02
ZZSO-ZZSS	0.01
ZZSO-ZZSS	0.15
ZZSO-ZZSS	0.02
ZZSO-ZZSS	0.02
ZZSO-ZZSS	0.02
ZZSO-ZZSS	0.02
ZZSO-ZZSS	0.01
ZZSO-ZZSS	0.01
ZZSO-ZZSS	0.02
ZZSO-ZZSS	0.15
ZZSO-ZZSS	0.02
ZZSO-ZZSS	0.02
ZZSO-ZZSS	0.02
ZZSO-ZZSS	0.02
ZZSO-ZZSS	0.01
ZZSO-ZZSS	0.01
ZZSO-ZZSS	0.02
ZZSO-ZZSS	0.02
ZZSO-ZZSS	0.02
ZZSO-ZZSS	0.04
ZZSO-ZZSS	0.05
ZZSO-ZZSS	0.01
ZZSO-ZZSS	0.02
ZZSO-ZZSS	0.02
ZZSO-ZZSS	0.02
ZZSO-ZZSS	0.02
ZZSO-ZZSS	0.01
ZZSO-ZZSS	0.02
ZZSO-ZZSS	0.06
ZZSO-ZZSS	0.01
ZZSO-ZZSS	0.03
ZZSO-ZZSS	0.02
ZZSO-ZZSS	0.02
ZZSO-ZZSS	0
ZZSO-ZZSS	0.01
ZZSO-ZZSS	0.02
ZZSO-ZZSS	0.01
ZZSO-ZZSS	0.01
ZZSO-ZZSS	0.01
ZZSO-ZZSS	0.02
ZZSO-ZZSS	0.02
ZZSO-ZZSS	0.01
ZZSO-ZZSS	0.02
ZZSO-ZZSS	0.03
ZZSO-ZZSS	0.02
ZZSO-ZZSS	0.02
ZZSO-ZZSS	0.02
ZZSO-ZZSS	0.02
ZZSO-ZZSS	0.03
ZZSO-ZZSS	0.03
ZZSO-ZZSS	0.02
ZZSO-ZZSS	0.05
ZZSO-ZZSS	0.03
ZZSO-ZZSS	0.03
ZZSO-ZZSS	0.05
ZZSO-ZZSS	0.07
ZZSO-ZZSS	0.03
ZZSO-ZZSS	0.01
ZZSO-ZZSS	0.08
ZZSO-ZZSS	0.09
ZZSO-ZZSS	0.05
ZZSO-ZZSS	0.03
ZZSO-ZZSS	0.03
ZZSO-ZZSS	0.05
ZZSO-ZZSS	0.07
ZZSO-ZZSS	0.03
ZZSO-ZZSS	0.01
ZZSO-ZZSS	0.08
ZZSO-ZZSS	0.09
ZZSO-ZZSS	0.02
ZZSO-ZZSS	0.01
ZZSO-ZZSS	0.01
ZZSO-ZZSS	0.02
ZZSO-ZZSS	0.03
ZZSO-ZZSS	0.09
ZZSO-ZZSS	0.02
ZZSO-ZZSS	0.1
ZZSO-ZZSS	0.35
ZZSO-ZZSS	0.01
ZZSO-ZZSS	0.01
ZZSO-ZZSS	0.01
ZZSO-ZZSS	0
ZZSO-ZZSS	0.01
ZZSO-ZZSS	0
ZZSO-ZZSS	0.17
ZZSO-ZZSS	0.02
ZZSO-ZZSS	0.12
ZZSO-ZZSS	0
ZZSO-ZZSS	0
ZZSO-ZZSS	0.01
ZZSO-ZZSS	0.01
ZZSO-ZZSS	0.01
ZZSO-ZZSS	0.02
ZZSO-ZZSS	0.02
ZZSO-ZZSS	0.02
ZZSO-ZZSS	0.02
ZZSO-ZZSS	0.02
ZZSO-ZZSS	0.02
ZZSO-ZZSS	0.02
ZZSO-ZZSS	0.02
ZZSO-ZZSS	0.03
ZZSO-ZZSS	0.02
ZZSO-ZZSS	0.02
ZZSO-ZZSS	0.02
ZZSO-ZZSS	0.13
ZZSO-ZZSS	0.01
ZZSO-ZZSS	0
ZZSO-ZZSS	0.02
ZZSO-ZZSS	0.03
ZZSO-ZZSS	0.44
ZZSO-ZZSS	0.01
ZZSO-ZZSS	0
ZZSO-ZZSS	0
ZZSO-ZZSS	0.01
ZZSO-ZZSS	0.01
ZZSO-ZZSS	0.01
ZZSO-ZZSS	0.01
ZZSO-ZZSS	0.01
ZZSO-ZZSS	0.18
ZZSO-ZZSS	0.01
ZZSO-ZZSS	0.13
ZZSO-ZZSS	0
ZZSO-ZZSS	0
ZZSO-ZZSS	0.01
ZZSO-ZZSS	0
ZZSO-ZZSS	0.01
ZZSO-ZZSS	0.02
ZZSO-ZZSS	0.01
ZZSO-ZZSS	0.01
ZZSO-ZZSS	0.06
ZZSO-ZZSS	0.04
ZZSO-ZZSS	0.04
ZZSO-ZZSS	0.05
ZZSO-ZZSS	0.03
ZZSO-ZZSS	0.03
ZZSO-ZZSS	0.03
ZZSO-ZZSS	0.2
ZZSO-ZZSS	0.08
ZZSO-ZZSS	0.01
ZZSO-ZZSS	0.02
ZZSO-ZZSS	0.02
ZZSO-ZZSS	0.02
ZZSO-ZZSS	0.01
ZZSO-ZZSS	0.03
ZZSO-ZZSS	0.5
ZZSO-ZZSS	0.03
ZZSO-ZZSS	0.03
ZZSO-ZZSS	0.15
ZZSO-ZZSS	0.04
ZZSO-ZZSS	0.04
ZZSO-ZZSS	0.02
ZZSO-ZZSS	0.02
ZZSO-ZZSS	0.05
ZZSO-ZZSS	0.04
ZZSO-ZZSS	0.04
ZZSO-ZZSS	0.01
ZZSO-ZZSS	0.01
ZZSO-ZZSS	0.06
ZZSO-ZZSS	0.06
ZZSO-ZZSS	0.01
ZZSO-ZZSS	0
ZZSO-ZZSS	0.01
ZZSO-ZZSS	0.26
ZZSO-ZZSS	0.02
ZZSO-ZZSS	0.01
ZZSO-ZZSS	0.01
ZZSO-ZZSS	0.04
ZZSO-ZZSS	0
ZZSO-ZZSS	0
ZZSO-ZZSS	0.03
ZZSO-ZZSS	0.13
ZZSO-ZZSS	0.03
ZZSO-ZZSS	0.5
ZZSO-ZZSS	0.03
ZZSO-ZZSS	0.03
ZZSO-ZZSS	0.04
ZZSO-ZZSS	0.03
ZZSO-ZZSS	0.15
ZZSO-ZZSS	0.04
ZZSO-ZZSS	0.04
ZZSO-ZZSS	0.02
ZZSO-ZZSS	0.02
ZZSO-ZZSS	0.05
ZZSO-ZZSS	0.04
ZZSO-ZZSS	0.04
ZZSO-ZZSS	0.01
ZZSO-ZZSS	0.01
ZZSO-ZZSS	0.01
ZZSO-ZZSS	0
ZZSO-ZZSS	0.01
ZZSO-ZZSS	0.26
ZZSO-ZZSS	0.02
ZZSO-ZZSS	0.01
ZZSO-ZZSS	0.01
ZZSO-ZZSS	0.04
ZZSO-ZZSS	0
ZZSO-ZZSS	0
ZZSO-ZZSS	0.06
ZZSO-ZZSS	0.07
ZZSO-ZZSS	0.01
ZZSO-ZZSS	0.01
ZZSO-ZZSS	0.01
ZZSO-ZZSS	0.01
ZZSO-ZZSS	0.02
ZZSO-ZZSS	0.02
ZZSO-ZZSS	0.16
ZZSO-ZZSS	0.17
ZZSO-ZZSS	0.04
ZZSO-ZZSS	0.19
ZZSO-ZZSS	0.03
ZZSO-ZZSS	0.08
ZZSO-ZZSS	0.15
ZZSO-ZZSS	0.01
ZZSO-ZZSS	0.02
ZZSO-ZZSS	0.02
ZZSO-ZZSS	0.01
ZZSO-ZZSS	0.03
ZZSO-ZZSS	0.05
ZZSO-ZZSS	0.03
ZZSO-ZZSS	0.02
ZZSO-ZZSS	0.01
ZZSO-ZZSS	0.08
ZZSO-ZZSS	0.03
ZZSO-ZZSS	0.03
ZZSO-ZZSS	0
ZZSO-ZZSS	0.05
ZZSO-ZZSS	0.03
ZZSO-ZZSS	0.03
ZZSO-ZZSS	0.02
ZZSO-ZZSS	0.01
ZZSO-ZZSS	0.02
ZZSO-ZZSS	0.01
ZZSO-ZZSS	0.01
ZZSO-ZZSS	0.01
ZZSO-ZZSS	0.04
ZZSO-ZZSS	0.17
ZZSO-ZZSS	0
ZZSO-ZZSS	0.05
ZZSO-ZZSS	0.03
ZZSO-ZZSS	0.1
ZZSO-ZZSS	0.34
ZZSO-ZZSS	0.01
ZZSO-ZZSS	0.02
ZZSO-ZZSS	0.07
ZZSO-ZZSS	0.01
ZZSO-ZZSS	0.03
ZZSO-ZZSS	0.06
ZZSO-ZZSS	0
ZZSO-ZZSS	0.01
ZZSO-ZZSS	0.01
ZZSO-ZZSS	0.01
ZZSO-ZZSS	0.02
ZZSO-ZZSS	0.09
ZZSO-ZZSS	0.01
ZZSO-ZZSS	0
ZZSO-ZZSS	0
ZZSO-ZZSS	0.01
ZZSO-ZZSS	0.06
ZZSO-ZZSS	0.02
ZZSO-ZZSS	0.02
ZZSO-ZZSS	0.03
ZZSO-ZZSS	0.03
ZZSO-ZZSS	0.03
ZZSO-ZZSS	0.03
ZZSO-ZZSS	0
ZZSO-ZZSS	0.02
ZZSO-ZZSS	0.02
ZZSO-ZZSS	0.06
ZZSO-ZZSS	0.06
ZZSO-ZZSS	0.01
ZZSO-ZZSS	0.05
ZZSO-ZZSS	0.06
ZZSO-ZZSS	0.03
ZZSO-ZZSS	0.03
ZZSO-ZZSS	0.06
ZZSO-ZZSS	0.06
ZZSO-ZZSS	0.02
ZZSO-ZZSS	0.02
ZZSO-ZZSS	0.02
ZZSO-ZZSS	0.06
ZZSO-ZZSS	0.06
ZZSO-ZZSS	0.02
ZZSO-ZZSS	0.02
ZZSO-ZZSS	0.07
ZZSO-ZZSS	0.07
ZZSO-ZZSS	0.12
ZZSO-ZZSS	0.03
ZZSO-ZZSS	0.03
ZZSO-ZZSS	0.02
ZZSO-ZZSS	0.1
ZZSO-ZZSS	0.02
ZZSO-ZZSS	0.04
ZZSO-ZZSS	0.02
ZZSO-ZZSS	0.01
ZZSO-ZZSS	0.01
ZZSO-ZZSS	0.01
ZZSO-ZZSS	0.01
ZZSO-ZZSS	0.02
ZZSO-ZZSS	0.02
ZZSO-ZZSS	0.01
ZZSO-ZZSS	0.02
ZZSO-ZZSS	0.01
ZZSO-ZZSS	0.01
ZZSO-ZZSS	0.03
ZZSO-ZZSS	0.02
ZZSO-ZZSS	0.14
ZZSO-ZZSS	0.11
ZZSO-ZZSS	0.11
ZZSO-ZZSS	0.01
ZZSO-ZZSS	0.01
ZZSO-ZZSS	0.01
ZZSO-ZZSS	0.02
ZZSO-ZZSS	0.02
ZZSO-ZZSS	0.02
ZZSO-ZZSS	0.01
ZZSO-ZZSS	0.01
ZZSO-ZZSS	0
ZZSO-ZZSS	0.01
ZZSO-ZZSS	0.01
ZZSO-ZZSS	0.01
ZZSO-ZZSS	0.01
ZZSO-ZZSS	0.01
ZZSO-ZZSS	0.01
ZZSO-ZZSS	0.01
ZZSO-ZZSS	0.01
ZZSO-ZZSS	0.01
ZZSO-ZZSS	0.01
ZZSO-ZZSS	0.01
ZZSO-ZZSS	0.01
ZZSO-ZZSS	0.01
ZZSO-ZZSS	0.02
ZZSO-ZZSS	0.02
ZZSO-ZZSS	0.03
ZZSO-ZZSS	0.02
ZZSO-ZZSS	0.02
ZZSO-ZZSS	0.02
ZZSO-ZZSS	0.11
ZZSO-ZZSS	0.11
ZZSO-ZZSS	0.04
ZZSO-ZZSS	0.01
ZZSO-ZZSS	0.01
ZZSO-ZZSS	0
ZZSO-ZZSS	0
ZZSO-ZZSS	0
ZZSO-ZZSS	0.02
ZZSO-ZZSS	0.02
ZZSO-ZZSS	0.02
ZZSO-ZZSS	0.02
ZZSO-ZZSS	0.02
ZZSO-ZZSS	0.02
ZZSO-ZZSS	0.11
ZZSO-ZZSS	0.11
ZZSO-ZZSS	0.12
ZZSO-ZZSS	0.01
ZZSO-ZZSS	0.01
ZZSO-ZZSS	0.01
ZZSO-ZZSS	0.02
ZZSO-ZZSS	0.01
ZZSO-ZZSS	0.01
ZZSO-ZZSS	0
ZZSO-ZZSS	0.01
ZZSO-ZZSS	0.02
ZZSO-ZZSS	0.01
ZZSO-ZZSS	0
ZZSO-ZZSS	0.01
ZZSO-ZZSS	0.09
ZZSO-ZZSS	0.01
ZZSO-ZZSS	0.04
ZZSO-ZZSS	0.02
ZZSO-ZZSS	0.09
ZZSO-ZZSS	0.01
ZZSO-ZZSS	0.04
ZZSO-ZZSS	0.02
ZZSO-ZZSS	0.09
ZZSO-ZZSS	0.03
ZZSO-ZZSS	0.02
ZZSO-ZZSS	0.02
ZZSO-ZZSS	0
ZZSO-ZZSS	0.09
ZZSO-ZZSS	0.02
ZZSO-ZZSS	0.02
ZZSO-ZZSS	0.02
ZZSO-ZZSS	0
ZZSO-ZZSS	0.01
ZZSO-ZZSS	0.05
ZZSO-ZZSS	0.03
ZZSO-ZZSS	0.07
ZZSO-ZZSS	0.01
ZZSO-ZZSS	0.08
ZZSO-ZZSS	0
ZZSO-ZZSS	0.01
ZZSO-ZZSS	0
ZZSO-ZZSS	0.05
ZZSO-ZZSS	0.01
ZZSO-ZZSS	0.05
ZZSO-ZZSS	0.03
ZZSO-ZZSS	0.02
ZZSO-ZZSS	0.02
ZZSO-ZZSS	0.04
ZZSO-ZZSS	0.02
ZZSO-ZZSS	0.02
ZZSO-ZZSS	0.04
ZZSO-ZZSS	0.08
ZZSO-ZZSS	0
ZZSO-ZZSS	0.01
ZZSO-ZZSS	0
ZZSO-ZZSS	0.01
ZZSO-ZZSS	0.02
ZZSO-ZZSS	0.03
ZZSO-ZZSS	0.05
ZZSO-ZZSS	0.01
ZZSO-ZZSS	0.03
ZZSO-ZZSS	0.05
ZZSO-ZZSS	0.04
ZZSO-ZZSS	0.05
ZZSO-ZZSS	0.02
ZZSO-ZZSS	0.04
ZZSO-ZZSS	0.02
ZZSO-ZZSS	0.03
ZZSO-ZZSS	0.04
ZZSO-ZZSS	0.02
ZZSO-ZZSS	0.01
ZZSO-ZZSS	0.06
ZZSO-ZZSS	0.02
ZZSO-ZZSS	0.05
ZZSO-ZZSS	0.04
ZZSO-ZZSS	0.05
ZZSO-ZZSS	0.02
ZZSO-ZZSS	0.04
ZZSO-ZZSS	0.02
ZZSO-ZZSS	0.03
ZZSO-ZZSS	0.03
ZZSO-ZZSS	0.05
ZZSO-ZZSS	0.01
ZZSO-ZZSS	0.02
ZZSO-ZZSS	0.02
ZZSO-ZZSS	0.02
ZZSO-ZZSS	0.01
ZZSO-ZZSS	0.01
ZZSO-ZZSS	0.01
ZZSO-ZZSS	0.01
ZZSO-ZZSS	0
ZZSO-ZZSS	0
ZZSO-ZZSS	0.01
ZZSO-ZZSS	0.05
ZZSO-ZZSS	0
ZZSO-ZZSS	0.07
ZZSO-ZZSS	0.01
ZZSO-ZZSS	0.01
ZZSO-ZZSS	0.02
ZZSO-ZZSS	0.02
ZZSO-ZZSS	0.01
ZZSO-ZZSS	0.13
ZZSO-ZZSS	0.03
ZZSO-ZZSS	0.03
ZZSO-ZZSS	0.04
ZZSO-ZZSS	0.01
ZZSO-ZZSS	0.01
ZZSO-ZZSS	0
ZZSO-ZZSS	0.01
ZZSO-ZZSS	0.03
ZZSO-ZZSS	0
ZZSO-ZZSS	0.01
ZZSO-ZZSS	0.01
ZZSO-ZZSS	0.01
ZZSO-ZZSS	0.01
ZZSO-ZZSS	0.03
ZZSO-ZZSS	0.04
ZZSO-ZZSS	0.01
ZZSO-ZZSS	0.02
ZZSO-ZZSS	0.03
ZZSO-ZZSS	0.03
ZZSO-ZZSS	0.01
ZZSO-ZZSS	0.02
ZZSO-ZZSS	0.02
ZZSO-ZZSS	0.02
ZZSO-ZZSS	0.02
ZZSO-ZZSS	0.05
ZZSO-ZZSS	0.03
ZZSO-ZZSS	0.07
ZZSO-ZZSS	0.23
ZZSO-ZZSS	0.01
ZZSO-ZZSS	0.01
ZZSO-ZZSS	0.02
ZZSO-ZZSS	0.02
ZZSO-ZZSS	0.02
ZZSO-ZZSS	0.02
ZZSO-ZZSS	0.01
ZZSO-ZZSS	0.02
ZZSO-ZZSS	0.05
ZZSO-ZZSS	0.01
ZZSO-ZZSS	0.02
ZZSO-ZZSS	0.01
ZZSO-ZZSS	0.17
ZZSO-ZZSS	0.01
ZZSO-ZZSS	0.04
ZZSO-ZZSS	0.08
ZZSO-ZZSS	0.01
ZZSO-ZZSS	0.01
ZZSO-ZZSS	0.03
ZZSO-ZZSS	0.04
ZZSO-ZZSS	0.01
ZZSO-ZZSS	0.02
ZZSO-ZZSS	0.03
ZZSO-ZZSS	0.03
ZZSO-ZZSS	0.01
ZZSO-ZZSS	0.02
ZZSO-ZZSS	0.02
ZZSO-ZZSS	0.02
ZZSO-ZZSS	0.02
ZZSO-ZZSS	0.05
ZZSO-ZZSS	0.03
ZZSO-ZZSS	0.03
ZZSO-ZZSS	0.23
ZZSO-ZZSS	0.01
ZZSO-ZZSS	0.01
ZZSO-ZZSS	0.02
ZZSO-ZZSS	0.02
ZZSO-ZZSS	0.02
ZZSO-ZZSS	0.02
ZZSO-ZZSS	0.01
ZZSO-ZZSS	0.02
ZZSO-ZZSS	0.05
ZZSO-ZZSS	0.01
ZZSO-ZZSS	0.02
ZZSO-ZZSS	0.01
ZZSO-ZZSS	0.17
ZZSO-ZZSS	0.01
ZZSO-ZZSS	0.04
ZZSO-ZZSS	0.08
ZZSO-ZZSS	0.01
ZZSO-ZZSS	0.01
ZZSO-ZZSS	0.01
ZZSO-ZZSS	0.02
ZZSO-ZZSS	0.03
ZZSO-ZZSS	0.05
ZZSO-ZZSS	0.06
ZZSO-ZZSS	0.27
ZZSO-ZZSS	0.27
ZZSO-ZZSS	0.03
ZZSO-ZZSS	0.02
ZZSO-ZZSS	0.02
ZZSO-ZZSS	0.01
ZZSO-ZZSS	0
ZZSO-ZZSS	0.01
ZZSO-ZZSS	0.02
ZZSO-ZZSS	0.27
ZZSO-ZZSS	0.24
ZZSO-ZZSS	0.01
ZZSO-ZZSS	0.01
ZZSO-ZZSS	0.01
ZZSO-ZZSS	0.27
ZZSO-ZZSS	0.27
ZZSO-ZZSS	0.06
ZZSO-ZZSS	0.06
ZZSO-ZZSS	0.03
ZZSO-ZZSS	0.02
ZZSO-ZZSS	0.02
ZZSO-ZZSS	0.01
ZZSO-ZZSS	0
ZZSO-ZZSS	0.01
ZZSO-ZZSS	0.02
ZZSO-ZZSS	0.27
ZZSO-ZZSS	0.24
ZZSO-ZZSS	0.01
ZZSO-ZZSS	0.03
ZZSO-ZZSS	0
ZZSO-ZZSS	0.01
ZZSO-ZZSS	0.04
ZZSO-ZZSS	0.01
ZZSO-ZZSS	0
ZZSO-ZZSS	0.13
ZZSO-ZZSS	0.01
ZZSO-ZZSS	0.01
ZZSO-ZZSS	0
ZZSO-ZZSS	0
ZZSO-ZZSS	0
ZZSO-ZZSS	0
ZZSO-ZZSS	0.01
ZZSO-ZZSS	0.01
ZZSO-ZZSS	0.35
ZZSO-ZZSS	0
ZZSO-ZZSS	0.01
ZZSO-ZZSS	0
ZZSO-ZZSS	0
ZZSO-ZZSS	0.05
ZZSO-ZZSS	0.02
ZZSO-ZZSS	0.01
ZZSO-ZZSS	0.01
ZZSO-ZZSS	0
ZZSO-ZZSS	0
ZZSO-ZZSS	0
ZZSO-ZZSS	0
ZZSO-ZZSS	0.01
ZZSO-ZZSS	0.01
ZZSO-ZZSS	0.17
ZZSO-ZZSS	0.06
ZZSO-ZZSS	0.03
ZZSO-ZZSS	0.01
ZZSO-ZZSS	0.03
ZZSO-ZZSS	0.03
ZZSO-ZZSS	0.01
ZZSO-ZZSS	0.03
ZZSO-ZZSS	0.02
ZZSO-ZZSS	0.04
ZZSO-ZZSS	0.06
ZZSO-ZZSS	0.03
ZZSO-ZZSS	0.02
ZZSO-ZZSS	0.01
ZZSO-ZZSS	0.2
ZZSO-ZZSS	0.01
ZZSO-ZZSS	0.01
ZZSO-ZZSS	0.01
ZZSO-ZZSS	0.01
ZZSO-ZZSS	0.01
ZZSO-ZZSS	0.05
ZZSO-ZZSS	0.07
ZZSO-ZZSS	0.01
ZZSO-ZZSS	0.02
ZZSO-ZZSS	0.01
ZZSO-ZZSS	0.04
ZZSO-ZZSS	0
ZZSO-ZZSS	0.12
ZZSO-ZZSS	0.01
ZZSO-ZZSS	0.01
ZZSO-ZZSS	0.03
ZZSO-ZZSS	0.09
ZZSO-ZZSS	0.01
ZZSO-ZZSS	0.01
ZZSO-ZZSS	0.01
ZZSO-ZZSS	0.12
ZZSO-ZZSS	0.01
ZZSO-ZZSS	0.01
ZZSO-ZZSS	0.05
ZZSO-ZZSS	0.02
ZZSO-ZZSS	0.03
ZZSO-ZZSS	0.04
ZZSO-ZZSS	0.02
ZZSO-ZZSS	0.02
ZZSO-ZZSS	0.02
ZZSO-ZZSS	0.02
ZZSO-ZZSS	0.04
ZZSO-ZZSS	0.03
ZZSO-ZZSS	0.03
ZZSO-ZZSS	0.02
ZZSO-ZZSS	0.02
ZZSO-ZZSS	0.03
ZZSO-ZZSS	0.02
ZZSO-ZZSS	0.09
ZZSO-ZZSS	0.01
ZZSO-ZZSS	0.02
ZZSO-ZZSS	0.08
ZZSO-ZZSS	0.07
ZZSO-ZZSS	0.02
ZZSO-ZZSS	0.03
ZZSO-ZZSS	0.05
ZZSO-ZZSS	0.06
ZZSO-ZZSS	0.05
ZZSO-ZZSS	0
ZZSO-ZZSS	0.03
ZZSO-ZZSS	0.01
ZZSO-ZZSS	0.02
ZZSO-ZZSS	0.01
ZZSO-ZZSS	0.01
ZZSO-ZZSS	0.03
ZZSO-ZZSS	0.02
ZZSO-ZZSS	0.03
ZZSO-ZZSS	0.02
ZZSO-ZZSS	0.07
ZZSO-ZZSS	0.1
ZZSO-ZZSS	0.1
ZZSO-ZZSS	0.01
ZZSO-ZZSS	0.04
ZZSO-ZZSS	0.01
ZZSO-ZZSS	0.02
ZZSO-ZZSS	0.04
ZZSO-ZZSS	0.05
ZZSO-ZZSS	0.04
ZZSO-ZZSS	0
ZZSO-ZZSS	0.04
ZZSO-ZZSS	0.02
ZZSO-ZZSS	0.04
ZZSO-ZZSS	0
ZZSO-ZZSS	0.05
ZZSO-ZZSS	0.03
ZZSO-ZZSS	0.02
ZZSO-ZZSS	0.02
ZZSO-ZZSS	0.03
ZZSO-ZZSS	0.04
ZZSO-ZZSS	0.01
ZZSO-ZZSS	0.02
ZZSO-ZZSS	0.08
ZZSO-ZZSS	0.03
ZZSO-ZZSS	0.01
ZZSO-ZZSS	0.02
ZZSO-ZZSS	0.03
ZZSO-ZZSS	0.02
ZZSO-ZZSS	0.02
ZZSO-ZZSS	0.01
ZZSO-ZZSS	0.03
ZZSO-ZZSS	0.02
ZZSO-ZZSS	0.02
ZZSO-ZZSS	0.01
ZZSO-ZZSS	0.02
ZZSO-ZZSS	0.08
ZZSO-ZZSS	0.07
ZZSO-ZZSS	0.02
ZZSO-ZZSS	0.02
ZZSO-ZZSS	0.03
ZZSO-ZZSS	0.05
ZZSO-ZZSS	0.06
ZZSO-ZZSS	0.05
ZZSO-ZZSS	0
ZZSO-ZZSS	0.01
ZZSO-ZZSS	0.08
ZZSO-ZZSS	0.08
ZZSO-ZZSS	0.01
ZZSO-ZZSS	0.03
ZZSO-ZZSS	0.02
ZZSO-ZZSS	0.03
ZZSO-ZZSS	0.02
ZZSO-ZZSS	0.07
ZZSO-ZZSS	0.24
ZZSO-ZZSS	0.26
ZZSO-ZZSS	0.04
ZZSO-ZZSS	0.01
ZZSO-ZZSS	0.02
ZZSO-ZZSS	0.05
ZZSO-ZZSS	0.04
ZZSO-ZZSS	0.03
ZZSO-ZZSS	0.02
ZZSO-ZZSS	0.03
ZZSO-ZZSS	0.04
ZZSO-ZZSS	0
ZZSO-ZZSS	0.01
ZZSO-ZZSS	0.09
ZZSO-ZZSS	0.02
ZZSO-ZZSS	0.03
ZZSO-ZZSS	0.01
ZZSO-ZZSS	0.04
ZZSO-ZZSS	0.01
ZZSO-ZZSS	0.02
ZZSO-ZZSS	0.05
ZZSO-ZZSS	0.04
ZZSO-ZZSS	0.03
ZZSO-ZZSS	0.02
ZZSO-ZZSS	0.03
ZZSO-ZZSS	0.04
ZZSO-ZZSS	0
ZZSO-ZZSS	0.01
ZZSO-ZZSS	0.09
ZZSO-ZZSS	0.02
ZZSO-ZZSS	0.01
ZZSO-ZZSS	0.03
ZZSO-ZZSS	0
ZZSO-ZZSS	0.02
ZZSO-ZZSS	0.02
ZZSO-ZZSS	0.01
ZZSO-ZZSS	0.03
ZZSO-ZZSS	0
ZZSO-ZZSS	0.02
ZZSO-ZZSS	0.02
ZZSO-ZZSS	0.02
ZZSO-ZZSS	0.01
ZZSO-ZZSS	0.03
ZZSO-ZZSS	0.08
ZZSO-ZZSS	0.03
ZZSO-ZZSS	0.01
ZZSO-ZZSS	0.06
ZZSO-ZZSS	0.01
ZZSO-ZZSS	0.06
ZZSO-ZZSS	0.01
ZZSO-ZZSS	0.15
ZZSO-ZZSS	0.06
ZZSO-ZZSS	0.03
ZZSO-ZZSS	0.03
ZZSO-ZZSS	0.02
ZZSO-ZZSS	0.08
ZZSO-ZZSS	0.06
ZZSO-ZZSS	0
ZZSO-ZZSS	0
ZZSO-ZZSS	0.01
ZZSO-ZZSS	0.02
ZZSO-ZZSS	0.01
ZZSO-ZZSS	0.01
ZZSO-ZZSS	0.03
ZZSO-ZZSS	0.06
ZZSO-ZZSS	0.02
ZZSO-ZZSS	0.01
ZZSO-ZZSS	0.03
ZZSO-ZZSS	0.02
ZZSO-ZZSS	0
ZZSO-ZZSS	0.02
ZZSO-ZZSS	0
ZZSO-ZZSS	0.02
ZZSO-ZZSS	0.01
ZZSO-ZZSS	0.02
ZZSO-ZZSS	0.02
ZZSO-ZZSS	0.05
ZZSO-ZZSS	0
ZZSO-ZZSS	0
ZZSO-ZZSS	0
ZZSO-ZZSS	0.01
ZZSO-ZZSS	0.11
ZZSO-ZZSS	0.02
ZZSO-ZZSS	0.05
ZZSO-ZZSS	0.02
ZZSO-ZZSS	0.05
ZZSO-ZZSS	0.08
ZZSO-ZZSS	0.08
ZZSO-ZZSS	0.03
ZZSO-ZZSS	0.02
ZZSO-ZZSS	0.03
ZZSO-ZZSS	0.03
ZZSO-ZZSS	0.02
ZZSO-ZZSS	0.02
ZZSO-ZZSS	0.01
ZZSO-ZZSS	0.09
ZZSO-ZZSS	0.03
ZZSO-ZZSS	0.05
ZZSO-ZZSS	0.13
ZZSO-ZZSS	0.02
ZZSO-ZZSS	0.01
ZZSO-ZZSS	0.04
ZZSO-ZZSS	0.06
ZZSO-ZZSS	0.04
ZZSO-ZZSS	0.04
ZZSO-ZZSS	0.11
ZZSO-ZZSS	0.01
ZZSO-ZZSS	0.04
ZZSO-ZZSS	0.06
ZZSO-ZZSS	0.02
ZZSO-ZZSS	0.04
ZZSO-ZZSS	0
ZZSO-ZZSS	0
ZZSO-ZZSS	0.02
ZZSO-ZZSS	0
ZZSO-ZZSS	0.02
ZZSO-ZZSS	0
ZZSO-ZZSS	0
ZZSO-ZZSS	0
ZZSO-ZZSS	0.02
ZZSO-ZZSS	0.19
ZZSO-ZZSS	0.02
ZZSO-ZZSS	0.04
ZZSO-ZZSS	0
ZZSO-ZZSS	0
ZZSO-ZZSS	0.02
ZZSO-ZZSS	0
ZZSO-ZZSS	0.02
ZZSO-ZZSS	0
ZZSO-ZZSS	0
ZZSO-ZZSS	0
ZZSO-ZZSS	0.02
ZZSO-ZZSS	0.19
ZZSO-ZZSS	0.01
ZZSO-ZZSS	0
ZZSO-ZZSS	0.01
ZZSO-ZZSS	0.02
ZZSO-ZZSS	0.02
ZZSO-ZZSS	0.08
ZZSO-ZZSS	0.01
ZZSO-ZZSS	0.01
ZZSO-ZZSS	0.01
ZZSO-ZZSS	0.01
ZZSO-ZZSS	0
ZZSO-ZZSS	0.02
ZZSO-ZZSS	0
ZZSO-ZZSS	0.01
ZZSO-ZZSS	0
ZZSO-ZZSS	0.02
ZZSO-ZZSS	0.01
ZZSO-ZZSS	0.04
ZZSO-ZZSS	0.02
ZZSO-ZZSS	0.01
ZZSO-ZZSS	0.04
ZZSO-ZZSS	0.02
ZZSO-ZZSS	0.05
ZZSO-ZZSS	0.01
ZZSO-ZZSS	0.06
ZZSO-ZZSS	0.02
ZZSO-ZZSS	0.01
ZZSO-ZZSS	0.02
ZZSO-ZZSS	0.25
ZZSO-ZZSS	0.01
ZZSO-ZZSS	0.01
ZZSO-ZZSS	0.02
ZZSO-ZZSS	0.01
ZZSO-ZZSS	0.02
ZZSO-ZZSS	0.02
ZZSO-ZZSS	0.02
ZZSO-ZZSS	0.01
ZZSO-ZZSS	0.06
ZZSO-ZZSS	0.01
ZZSO-ZZSS	0.01
ZZSO-ZZSS	0.02
ZZSO-ZZSS	0.02
ZZSO-ZZSS	0.01
ZZSO-ZZSS	0.03
ZZSO-ZZSS	0
ZZSO-ZZSS	0.01
ZZSO-ZZSS	0.03
ZZSO-ZZSS	0.01
ZZSO-ZZSS	0.15
ZZSO-ZZSS	0.02
ZZSO-ZZSS	0.04
ZZSO-ZZSS	0.02
ZZSO-ZZSS	0.04
ZZSO-ZZSS	0.01
ZZSO-ZZSS	0.01
ZZSO-ZZSS	0.07
ZZSO-ZZSS	0.05
ZZSO-ZZSS	0.08
ZZSO-ZZSS	0.02
ZZSO-ZZSS	0.03
ZZSO-ZZSS	0
ZZSO-ZZSS	0.01
ZZSO-ZZSS	0
ZZSO-ZZSS	0.02
ZZSO-ZZSS	0
ZZSO-ZZSS	0.04
ZZSO-ZZSS	0.01
ZZSO-ZZSS	0.04
ZZSO-ZZSS	0
ZZSO-ZZSS	0.02
ZZSO-ZZSS	0
ZZSO-ZZSS	0.01
ZZSO-ZZSS	0.03
ZZSO-ZZSS	0.02
ZZSO-ZZSS	0.01
ZZSO-ZZSS	0.01
ZZSO-ZZSS	0.01
ZZSO-ZZSS	0.01
ZZSO-ZZSS	0.02
ZZSO-ZZSS	0.02
ZZSO-ZZSS	0.04
ZZSO-ZZSS	0
ZZSO-ZZSS	0
ZZSO-ZZSS	0.02
ZZSO-ZZSS	0.02
ZZSO-ZZSS	0.01
ZZSO-ZZSS	0.01
ZZSO-ZZSS	0.01
ZZSO-ZZSS	0.02
ZZSO-ZZSS	0.02
ZZSO-ZZSS	0.01
ZZSO-ZZSS	0.01
ZZSO-ZZSS	0.01
ZZSO-ZZSS	0.03
ZZSO-ZZSS	0.04
ZZSO-ZZSS	0.02
ZZSO-ZZSS	0.02
ZZSO-ZZSS	0.01
ZZSO-ZZSS	0.01
ZZSO-ZZSS	0.05
ZZSO-ZZSS	0.03
ZZSO-ZZSS	0.01
ZZSO-ZZSS	0.02
ZZSO-ZZSS	0.03
ZZSO-ZZSS	0
ZZSO-ZZSS	0.01
ZZSO-ZZSS	0.01
ZZSO-ZZSS	0
ZZSO-ZZSS	0
ZZSO-ZZSS	0.02
ZZSO-ZZSS	0.01
ZZSO-ZZSS	0.07
ZZSO-ZZSS	0.01
ZZSO-ZZSS	0.01
ZZSO-ZZSS	0
ZZSO-ZZSS	0.03
ZZSO-ZZSS	0.02
ZZSO-ZZSS	0.01
ZZSO-ZZSS	0.04
ZZSO-ZZSS	0.03
ZZSO-ZZSS	0.05
ZZSO-ZZSS	0.01
ZZSO-ZZSS	0.01
ZZSO-ZZSS	0.01
ZZSO-ZZSS	0.07
ZZSO-ZZSS	0.01
ZZSO-ZZSS	0
[truncated: 803,269+ more rows]

## Sheet: Fig3A
Sample	Type	Ratio
ZBL	SO_dominate	5.96
ZBL	SS_dominate	2.7
ZBL	Non-dominate	91.34
ZBS	SO_dominate	6.83
ZBS	SS_dominate	2.87
ZBS	Non-dominate	90.3
ZCL	SO_dominate	5.85
ZCL	SS_dominate	2.62
ZCL	Non-dominate	91.52
ZCS	SO_dominate	7.4
ZCS	SS_dominate	3.14
ZCS	Non-dominate	89.46
ZFL	SO_dominate	6.73
ZFL	SS_dominate	2.95
ZFL	Non-dominate	90.32
ZFS	SO_dominate	7.39
ZFS	SS_dominate	3.01
ZFS	Non-dominate	89.61
ZJKL	SO_dominate	7.83
ZJKL	SS_dominate	3.24
ZJKL	Non-dominate	88.93
ZJKS	SO_dominate	7.71
ZJKS	SS_dominate	3.13
ZJKS	Non-dominate	89.16
ZSFL	SO_dominate	7.49
ZSFL	SS_dominate	3.29
ZSFL	Non-dominate	89.22
ZSFS	SO_dominate	7.87
ZSFS	SS_dominate	3.25
ZSFS	Non-dominate	88.88
ZYL	SO_dominate	6.57
ZYL	SS_dominate	2.93
ZYL	Non-dominate	90.5
ZYS	SO_dominate	7.68
ZYS	SS_dominate	3.13
ZYS	Non-dominate	89.19

## Sheet: Fig3B
Chr	genes	Type
Chr01	1155	SO_dominant
Chr01	542	SS_dominant
Chr02	527	SO_dominant
Chr02	266	SS_dominant
Chr03	700	SO_dominant
Chr03	320	SS_dominant
Chr04	559	SO_dominant
Chr04	238	SS_dominant
Chr05	0	SO_dominant
Chr05	0	SS_dominant
Chr06	420	SO_dominant
Chr06	244	SS_dominant
Chr07	336	SO_dominant
Chr07	148	SS_dominant
Chr08	0	SO_dominant
Chr08	0	SS_dominant
Chr09	405	SO_dominant
Chr09	181	SS_dominant
Chr10	359	SO_dominant
Chr10	196	SS_dominant

## Sheet: Fig4A
Pedigree	Tissues	FPKM
Rec	ZBL	0.5
Rec	ZBS	1.64667
Rec	ZCL	0.806667
Rec	ZCS	1.35667
Rec	ZFL	1.37667
Rec	ZFS	1.26667
Rec	ZYL	1.45333
Rec	ZYS	1.28667
Rec	ZBL	0.5
Rec	ZBS	1.64667
Rec	ZCL	0.806667
Rec	ZCS	1.35667
Rec	ZFL	1.37667
Rec	ZFS	1.26667
Rec	ZYL	1.45333
Rec	ZYS	1.28667
SS	ZBL	0.5
SS	ZBS	1.64667
SS	ZCL	0.806667
SS	ZCS	1.35667
SS	ZFL	1.37667
SS	ZFS	1.26667
SS	ZYL	1.45333
SS	ZYS	1.28667
Rec	ZBL	2.41
Rec	ZBS	5.01333
Rec	ZCL	2.38
Rec	ZCS	8.96
Rec	ZFL	6.42333
Rec	ZFS	5.74
Rec	ZYL	6.79333
Rec	ZYS	6.55
SO	ZBL	0
SO	ZBS	0
SO	ZCL	0
SO	ZCS	0
SO	ZFL	0
SO	ZFS	0
SO	ZYL	0
SO	ZYS	2.03333
Rec	ZBL	1.74333
Rec	ZBS	3.19
Rec	ZCL	2.79333
Rec	ZCS	10.2867
Rec	ZFL	6.56667
Rec	ZFS	9.16
Rec	ZYL	5.06
Rec	ZYS	5.58333
SS	ZBL	0.38
SS	ZBS	0.3
SS	ZCL	0.413333
SS	ZCS	0.09
SS	ZFL	0.373333
SS	ZFS	0.713333
SS	ZYL	0.863333
SS	ZYS	0.75
SS	ZBL	1.98
SS	ZBS	6.04667
SS	ZCL	1.86
SS	ZCS	6.08333
SS	ZFL	5.63
SS	ZFS	4.80667
SS	ZYL	5.74333
SS	ZYS	5.12333
SO	ZBL	2.23667
SO	ZBS	5.68333
SO	ZCL	3.10667
SO	ZCS	7.96
SO	ZFL	8.44
SO	ZFS	5.60667
SO	ZYL	8.96667
SO	ZYS	5.03
SO	ZBL	0
SO	ZBS	0.483333
SO	ZCL	1.75333
SO	ZCS	0.34
SO	ZFL	0.69
SO	ZFS	0.206667
SO	ZYL	1.25333
SO	ZYS	0.286667
SO	ZBL	3.53333
SO	ZBS	1.78667
SO	ZCL	4.44333
SO	ZCS	1.56333
SO	ZFL	0.406667
SO	ZFS	1.05
SO	ZYL	0.766667
SO	ZYS	1.20667
SO	ZBL	0
SO	ZBS	0
SO	ZCL	0
SO	ZCS	0
SO	ZFL	0
SO	ZFS	0
SO	ZYL	0
SO	ZYS	0
SO	ZBL	0.223333
SO	ZBS	0.243333
SO	ZCL	0.546667
SO	ZCS	0.11
SO	ZFL	0.236667
SO	ZFS	0.386667
SO	ZYL	3.93667
SO	ZYS	0.303333
SS	ZBL	0.99
SS	ZBS	0.133333
SS	ZCL	1.51667
SS	ZCS	0.32
SS	ZFL	0.26
SS	ZFS	0.143333
SS	ZYL	0.716667
SS	ZYS	0.593333
SO	ZBL	1.61
SO	ZBS	0.303333
SO	ZCL	3.90667
SO	ZCS	1.20333
SO	ZFL	6.69667
SO	ZFS	0.82
SO	ZYL	0.883333
SO	ZYS	0
SO	ZBL	0.473333
SO	ZBS	3.53
SO	ZCL	0.313333
SO	ZCS	1.16
SO	ZFL	0
SO	ZFS	0.463333
SO	ZYL	0.313333
SO	ZYS	2.24667
SO	ZBL	0.523333
SO	ZBS	0.316667
SO	ZCL	0.0666667
SO	ZCS	0.103333
SO	ZFL	0.623333
SO	ZFS	1.43667
SO	ZYL	0
SO	ZYS	0.473333
SO	ZBL	12.43
SO	ZBS	18.0167
SO	ZCL	13.75
SO	ZCS	20.0867
SO	ZFL	34.0867
SO	ZFS	14.76
SO	ZYL	25.3533
SO	ZYS	16.5833
SO	ZBL	0.803333
SO	ZBS	3.32333
SO	ZCL	1.65333
SO	ZCS	2.29
SO	ZFL	1.09
SO	ZFS	2.86
SO	ZYL	2.21667
SO	ZYS	4.08333
SO	ZBL	0.0866667
SO	ZBS	2.00333
SO	ZCL	0.823333
SO	ZCS	1.19
SO	ZFL	0.313333
SO	ZFS	1.01333
SO	ZYL	0.65
SO	ZYS	1.78333
SO	ZBL	0
SO	ZBS	0.0533333
SO	ZCL	0.113333
SO	ZCS	0.13
SO	ZFL	0.0266667
SO	ZFS	0.19
SO	ZYL	0.0333333
SO	ZYS	0.513333
SO	ZBL	0.376667
SO	ZBS	2.14333
SO	ZCL	0.136667
SO	ZCS	1.30333
SO	ZFL	0.0766667
SO	ZFS	2.25667
SO	ZYL	0.9
SO	ZYS	0.196667
SS	ZBL	0.94
SS	ZBS	5.68667
SS	ZCL	2.05667
SS	ZCS	9.14333
SS	ZFL	2.24
SS	ZFS	7.26
SS	ZYL	1.44
SS	ZYS	7.40667
SO	ZBL	0.116667
SO	ZBS	0
SO	ZCL	0
SO	ZCS	0.0433333
SO	ZFL	0
SO	ZFS	0
SO	ZYL	0
SO	ZYS	0.576667
SO	ZBL	0
SO	ZBS	0.0533333
SO	ZCL	0.113333
SO	ZCS	0.13
SO	ZFL	0.0266667
SO	ZFS	0.19
SO	ZYL	0.0333333
SO	ZYS	0.513333

## Sheet: Fig4B
Pedigree	Tissues	FPKM
SO	ZBL	0.106667
SO	ZBS	0.253333
SO	ZCL	0.08
SO	ZCS	0.426667
SO	ZFL	0.373333
SO	ZFS	0.306667
SO	ZYL	0.476667
SO	ZYS	0.476667
Rec	ZBL	0.106667
Rec	ZBS	0.253333
Rec	ZCL	0.08
Rec	ZCS	0.426667
Rec	ZFL	0.373333
Rec	ZFS	0.306667
Rec	ZYL	0.476667
Rec	ZYS	0.476667
SS	ZBL	0.0166667
SS	ZBS	0.0933333
SS	ZCL	0.0533333
SS	ZCS	0.0533333
SS	ZFL	0.0466667
SS	ZFS	0.0666667
SS	ZYL	0
SS	ZYS	0.32
Rec	ZBL	0.09
Rec	ZBS	0.08
Rec	ZCL	0.103333
Rec	ZCS	0.363333
Rec	ZFL	0.523333
Rec	ZFS	0.146667
Rec	ZYL	0.376667
Rec	ZYS	0.0433333
Rec	ZBL	6.42333
Rec	ZBS	3.33333
Rec	ZCL	9.13333
Rec	ZCS	4.60333
Rec	ZFL	2.92333
Rec	ZFS	5.09667
Rec	ZYL	4.49333
Rec	ZYS	4.60667
SO	ZBL	0.106667
SO	ZBS	0.253333
SO	ZCL	0.08
SO	ZCS	0.426667
SO	ZFL	0.373333
SO	ZFS	0.306667
SO	ZYL	0.476667
SO	ZYS	0.476667
SO	ZBL	0.106667
SO	ZBS	0.253333
SO	ZCL	0.08
SO	ZCS	0.426667
SO	ZFL	0.373333
SO	ZFS	0.306667
SO	ZYL	0.476667
SO	ZYS	0.476667
Rec	ZBL	0.07
Rec	ZBS	2.73
Rec	ZCL	0.713333
Rec	ZCS	2.48333
Rec	ZFL	0.703333
Rec	ZFS	4.19667
Rec	ZYL	1.16
Rec	ZYS	4.51
SO	ZBL	1.33
SO	ZBS	1.19667
SO	ZCL	1.45667
SO	ZCS	1.13667
SO	ZFL	1.17333
SO	ZFS	1.57667
SO	ZYL	1.59
SO	ZYS	2.73333
Rec	ZBL	0.373333
Rec	ZBS	0.543333
Rec	ZCL	0.7
Rec	ZCS	0.55
Rec	ZFL	1.10667
Rec	ZFS	0.7
Rec	ZYL	1.15667
Rec	ZYS	1.83
Rec	ZBL	0
Rec	ZBS	0
Rec	ZCL	0
Rec	ZCS	0
Rec	ZFL	0
Rec	ZFS	0
Rec	ZYL	0
Rec	ZYS	0
SO	ZBL	0
SO	ZBS	0
SO	ZCL	0
SO	ZCS	0
SO	ZFL	0
SO	ZFS	0
SO	ZYL	0
SO	ZYS	0
SS	ZBL	0.32
SS	ZBS	0.426667
SS	ZCL	0.266667
SS	ZCS	0.66
SS	ZFL	0.366667
SS	ZFS	0.683333
SS	ZYL	0.606667
SS	ZYS	0.226667
SS	ZBL	0.626667
SS	ZBS	0.4
SS	ZCL	0.636667
SS	ZCS	0.356667
SS	ZFL	1.02667
SS	ZFS	0.916667
SS	ZYL	0.65
SS	ZYS	1.45667
Rec	ZBL	0
Rec	ZBS	0
Rec	ZCL	0
Rec	ZCS	0.126667
Rec	ZFL	0
Rec	ZFS	0
Rec	ZYL	0
Rec	ZYS	0.71
SO	ZBL	0.0333333
SO	ZBS	0.12
SO	ZCL	0.01
SO	ZCS	0.133333
SO	ZFL	0.01
SO	ZFS	0.156667
SO	ZYL	0.01
SO	ZYS	0.166667
Rec	ZBL	0
Rec	ZBS	0
Rec	ZCL	0
Rec	ZCS	0.176667
Rec	ZFL	0
Rec	ZFS	0
Rec	ZYL	0
Rec	ZYS	0.0533333
SS	ZBL	0.436667
SS	ZBS	1.35333
SS	ZCL	0.853333
SS	ZCS	1.15333
SS	ZFL	0.663333
SS	ZFS	0.683333
SS	ZYL	0.96
SS	ZYS	1.32667
Rec	ZBL	0
Rec	ZBS	0
Rec	ZCL	0
Rec	ZCS	0
Rec	ZFL	0
Rec	ZFS	0
Rec	ZYL	0
Rec	ZYS	0.0433333
Rec	ZBL	0.373333
Rec	ZBS	0.543333
Rec	ZCL	0.7
Rec	ZCS	0.55
Rec	ZFL	1.10667
Rec	ZFS	0.7
Rec	ZYL	1.15667
Rec	ZYS	1.83
SO	ZBL	0.296667
SO	ZBS	0.396667
SO	ZCL	0.296667
SO	ZCS	0.426667
SO	ZFL	0.26
SO	ZFS	0.53
SO	ZYL	0.493333
SO	ZYS	0.933333
SS	ZBL	0.143333
SS	ZBS	0
SS	ZCL	0
SS	ZCS	0.0266667
SS	ZFL	0.06
SS	ZFS	0
SS	ZYL	0.266667
SS	ZYS	0
Rec	ZBL	0.0333333
Rec	ZBS	0.12
Rec	ZCL	0.01
Rec	ZCS	0.133333
Rec	ZFL	0.01
Rec	ZFS	0.156667
Rec	ZYL	0.01
Rec	ZYS	0.166667
Rec	ZBL	0.51
Rec	ZBS	0.156667
Rec	ZCL	0
Rec	ZCS	0.0366667
Rec	ZFL	0.373333
Rec	ZFS	0
Rec	ZYL	0.44
Rec	ZYS	1.31
Rec	ZBL	1.78333
Rec	ZBS	0.653333
Rec	ZCL	2.09
Rec	ZCS	0.383333
Rec	ZFL	1.54333
Rec	ZFS	0.653333
Rec	ZYL	0.94
Rec	ZYS	0.986667
Rec	ZBL	0.133333
Rec	ZBS	0.513333
Rec	ZCL	0.323333
Rec	ZCS	0.476667
Rec	ZFL	0.47
Rec	ZFS	0.276667
Rec	ZYL	0.836667
Rec	ZYS	2.24667
SS	ZBL	0.45
SS	ZBS	0
SS	ZCL	0.2
SS	ZCS	0
SS	ZFL	0.04
SS	ZFS	0
SS	ZYL	0
SS	ZYS	0.45
Rec	ZBL	0.84
Rec	ZBS	0.103333
Rec	ZCL	0.433333
Rec	ZCS	0.31
Rec	ZFL	1.03333
Rec	ZFS	0.51
Rec	ZYL	0.473333
Rec	ZYS	0.0933333
Rec	ZBL	0
Rec	ZBS	0
Rec	ZCL	0
Rec	ZCS	0
Rec	ZFL	0
Rec	ZFS	0
Rec	ZYL	0
Rec	ZYS	0.106667
Rec	ZBL	0.113333
Rec	ZBS	0.00666667
Rec	ZCL	0.276667
Rec	ZCS	0
Rec	ZFL	0.316667
Rec	ZFS	0.0766667
Rec	ZYL	0.263333
Rec	ZYS	0.856667
Rec	ZBL	0.0333333
Rec	ZBS	0.12
Rec	ZCL	0.01
Rec	ZCS	0.133333
Rec	ZFL	0.01
Rec	ZFS	0.156667
Rec	ZYL	0.01
Rec	ZYS	0.166667
SO	ZBL	0.0333333
SO	ZBS	0.12
SO	ZCL	0.01
SO	ZCS	0.133333
SO	ZFL	0.01
SO	ZFS	0.156667
SO	ZYL	0.01
SO	ZYS	0.166667
SO	ZBL	1.07667
SO	ZBS	0.613333
SO	ZCL	1.17667
SO	ZCS	0.89
SO	ZFL	0.4
SO	ZFS	0.296667
SO	ZYL	0.336667
SO	ZYS	0
SO	ZBL	0.266667
SO	ZBS	0.0566667
SO	ZCL	0.97
SO	ZCS	0.103333
SO	ZFL	0.41
SO	ZFS	0.0966667
SO	ZYL	0.37
SO	ZYS	0
SS	ZBL	0
SS	ZBS	0.0333333
SS	ZCL	0.343333
SS	ZCS	0.5
SS	ZFL	0.2
SS	ZFS	0.173333
SS	ZYL	0.133333
SS	ZYS	0.0933333
SO	ZBL	0
SO	ZBS	0
SO	ZCL	0
SO	ZCS	0
SO	ZFL	0
SO	ZFS	0
SO	ZYL	0
SO	ZYS	0.263333
Rec	ZBL	0
Rec	ZBS	0
Rec	ZCL	0
Rec	ZCS	0
Rec	ZFL	0
Rec	ZFS	0
Rec	ZYL	0
Rec	ZYS	0.07
SO	ZBL	0
SO	ZBS	0
SO	ZCL	0
SO	ZCS	0
SO	ZFL	0
SO	ZFS	0
SO	ZYL	0
SO	ZYS	0.0133333
SO	ZBL	0
SO	ZBS	0
SO	ZCL	0.0466667
SO	ZCS	0
SO	ZFL	0
SO	ZFS	0
SO	ZYL	0
SO	ZYS	0.08
SS	ZBL	0
SS	ZBS	0
SS	ZCL	0
SS	ZCS	0
SS	ZFL	0.0266667
SS	ZFS	0
SS	ZYL	0
SS	ZYS	0
SO	ZBL	0
SO	ZBS	0
SO	ZCL	0
SO	ZCS	0
SO	ZFL	0
SO	ZFS	0
SO	ZYL	0
SO	ZYS	0
Rec	ZBL	0.0133333
Rec	ZBS	0
Rec	ZCL	0.0266667
Rec	ZCS	0.0466667
Rec	ZFL	0.03
Rec	ZFS	0.0733333
Rec	ZYL	0.0733333
Rec	ZYS	0.25
Rec	ZBL	0
Rec	ZBS	0
Rec	ZCL	0
Rec	ZCS	0
Rec	ZFL	0
Rec	ZFS	0
Rec	ZYL	0
Rec	ZYS	0
Rec	ZBL	0
Rec	ZBS	0
Rec	ZCL	0
Rec	ZCS	0
Rec	ZFL	0.0533333
Rec	ZFS	0
Rec	ZYL	0
Rec	ZYS	0.25
SO	ZBL	0
SO	ZBS	0
SO	ZCL	0
SO	ZCS	0
SO	ZFL	0
SO	ZFS	0
SO	ZYL	0
SO	ZYS	0.133333
Rec	ZBL	0.116667
Rec	ZBS	1.14667
Rec	ZCL	0
Rec	ZCS	0.703333
Rec	ZFL	0.2
Rec	ZFS	0.166667
Rec	ZYL	0.0766667
Rec	ZYS	1.30333
Rec	ZBL	1.17333
Rec	ZBS	0.146667
Rec	ZCL	0.416667
Rec	ZCS	0.08
Rec	ZFL	2.82333
Rec	ZFS	0.483333
Rec	ZYL	2.58667
Rec	ZYS	0.436667
SO	ZBL	3.38
SO	ZBS	1.78667
SO	ZCL	4.38
SO	ZCS	2.64667
SO	ZFL	7.38
SO	ZFS	2.25333
SO	ZYL	7.38
SO	ZYS	2.98667
Rec	ZBL	0
Rec	ZBS	0
Rec	ZCL	0.06
Rec	ZCS	0
Rec	ZFL	0
Rec	ZFS	0
Rec	ZYL	0
Rec	ZYS	0
SO	ZBL	2.82
SO	ZBS	0.783333
SO	ZCL	2.84333
SO	ZCS	2.18333
SO	ZFL	0.75
SO	ZFS	1.93
SO	ZYL	2.36333
SO	ZYS	5.12
Rec	ZBL	0
Rec	ZBS	0
Rec	ZCL	0
Rec	ZCS	0
Rec	ZFL	0
Rec	ZFS	0
Rec	ZYL	0
Rec	ZYS	0
SS	ZBL	0
SS	ZBS	0
SS	ZCL	43.8067
SS	ZCS	0
SS	ZFL	0
SS	ZFS	0
SS	ZYL	0
SS	ZYS	0
Rec	ZBL	0.176667
Rec	ZBS	0.0666667
Rec	ZCL	0.103333
Rec	ZCS	0.0566667
Rec	ZFL	0.263333
Rec	ZFS	0
Rec	ZYL	0.06
Rec	ZYS	0
SO	ZBL	0
SO	ZBS	0
SO	ZCL	0.01
SO	ZCS	0
SO	ZFL	0
SO	ZFS	0
SO	ZYL	0
SO	ZYS	0
SO	ZBL	0
SO	ZBS	0
SO	ZCL	0
SO	ZCS	0
SO	ZFL	0.00333333
SO	ZFS	0
SO	ZYL	0
SO	ZYS	0.00333333
SO	ZBL	0
SO	ZBS	0
SO	ZCL	0
SO	ZCS	0
SO	ZFL	0.00333333
SO	ZFS	0
SO	ZYL	0
SO	ZYS	0.00333333
SO	ZBL	0
SO	ZBS	0
SO	ZCL	0.01
SO	ZCS	0
SO	ZFL	0.01
SO	ZFS	0
SO	ZYL	0
SO	ZYS	0
SO	ZBL	0
SO	ZBS	0
SO	ZCL	0.01
SO	ZCS	0
SO	ZFL	0.01
SO	ZFS	0
SO	ZYL	0
SO	ZYS	0
SO	ZBL	0
SO	ZBS	0
SO	ZCL	0
SO	ZCS	0
SO	ZFL	0.00333333
SO	ZFS	0
SO	ZYL	0
SO	ZYS	0.00333333
Rec	ZBL	0
Rec	ZBS	0
Rec	ZCL	0
Rec	ZCS	0
Rec	ZFL	0.0266667
Rec	ZFS	0
Rec	ZYL	0
Rec	ZYS	0
SS	ZBL	0.0666667
SS	ZBS	0
SS	ZCL	0.273333
SS	ZCS	0
SS	ZFL	0.0533333
SS	ZFS	0
SS	ZYL	0.133333
SS	ZYS	0.0666667
SO	ZBL	0.333333
SO	ZBS	0
SO	ZCL	0.17
SO	ZCS	0
SO	ZFL	0.0233333
SO	ZFS	0
SO	ZYL	0.193333
SO	ZYS	0.183333
Rec	ZBL	0
Rec	ZBS	0.0633333
Rec	ZCL	0
Rec	ZCS	0.07
Rec	ZFL	0.0166667
Rec	ZFS	0
Rec	ZYL	0
Rec	ZYS	0.0566667
SS	ZBL	0
SS	ZBS	0
SS	ZCL	0
SS	ZCS	0
SS	ZFL	0
SS	ZFS	0.0433333
SS	ZYL	0.0466667
SS	ZYS	0.0633333
SO	ZBL	0
SO	ZBS	0.0166667
SO	ZCL	0
SO	ZCS	0
SO	ZFL	0
SO	ZFS	0.0866667
SO	ZYL	0
SO	ZYS	0
SO	ZBL	0
SO	ZBS	0.00333333
SO	ZCL	0
SO	ZCS	0.00666667
SO	ZFL	0
SO	ZFS	0
SO	ZYL	0
SO	ZYS	0.0433333
SO	ZBL	0
SO	ZBS	0.01
SO	ZCL	0
SO	ZCS	0.00333333
SO	ZFL	0.00333333
SO	ZFS	0
SO	ZYL	0
SO	ZYS	0.0266667
SO	ZBL	0
SO	ZBS	0.00333333
SO	ZCL	0
SO	ZCS	0.00666667
SO	ZFL	0
SO	ZFS	0
SO	ZYL	0
SO	ZYS	0.0433333
SO	ZBL	0
SO	ZBS	0.04
SO	ZCL	0
SO	ZCS	0.00333333
SO	ZFL	0.00333333
SO	ZFS	0
SO	ZYL	0
SO	ZYS	0.0133333
SO	ZBL	0
SO	ZBS	0.00333333
SO	ZCL	0
SO	ZCS	0.00666667
SO	ZFL	0
SO	ZFS	0
SO	ZYL	0
SO	ZYS	0.0433333
SO	ZBL	0
SO	ZBS	0.01
SO	ZCL	0
SO	ZCS	0.00333333
SO	ZFL	0.00333333
SO	ZFS	0
SO	ZYL	0
SO	ZYS	0.0266667
SO	ZBL	0
SO	ZBS	0.01
SO	ZCL	0
SO	ZCS	0.00333333
SO	ZFL	0.00333333
SO	ZFS	0
SO	ZYL	0
SO	ZYS	0.0266667
SS	ZBL	0.373333
SS	ZBS	0
SS	ZCL	0.413333
SS	ZCS	0
SS	ZFL	0.0666667
SS	ZFS	0
SS	ZYL	0
SS	ZYS	0
SS	ZBL	0
SS	ZBS	0
SS	ZCL	0
SS	ZCS	0
SS	ZFL	0
SS	ZFS	0
SS	ZYL	0
SS	ZYS	0
SO	ZBL	0.2
SO	ZBS	0.183333
SO	ZCL	0.45
SO	ZCS	0.123333
SO	ZFL	0.646667
SO	ZFS	0.0766667
SO	ZYL	0.56
SO	ZYS	0
Rec	ZBL	0.233333
Rec	ZBS	0
Rec	ZCL	1.15
Rec	ZCS	0
Rec	ZFL	0.33
Rec	ZFS	0
Rec	ZYL	0.793333
Rec	ZYS	0
SO	ZBL	0.763333
SO	ZBS	0.41
SO	ZCL	1.38333
SO	ZCS	0.136667
SO	ZFL	2.3
SO	ZFS	0.883333
SO	ZYL	0
SO	ZYS	0
SS	ZBL	0
SS	ZBS	0
SS	ZCL	0
SS	ZCS	0
SS	ZFL	0
SS	ZFS	0
SS	ZYL	0
SS	ZYS	0.0933333
Rec	ZBL	0
Rec	ZBS	0
Rec	ZCL	0
Rec	ZCS	0
Rec	ZFL	0
Rec	ZFS	0
Rec	ZYL	0
Rec	ZYS	0
Rec	ZBL	0.24
Rec	ZBS	0.126667
Rec	ZCL	0.403333
Rec	ZCS	0.123333
Rec	ZFL	0.576667
Rec	ZFS	0.173333
Rec	ZYL	0.576667
Rec	ZYS	0.103333
SS	ZBL	0.613333
SS	ZBS	1.71667
SS	ZCL	1.48333
SS	ZCS	1.99667
SS	ZFL	1.96667
SS	ZFS	0.86
SS	ZYL	1.83667
SS	ZYS	1.41667
SO	ZBL	2.45
SO	ZBS	0.01
SO	ZCL	2.45
SO	ZCS	0.643333
SO	ZFL	1.89667
SO	ZFS	0.396667
SO	ZYL	2.48
SO	ZYS	0.0166667
Rec	ZBL	2.45
Rec	ZBS	0.01
Rec	ZCL	2.45
Rec	ZCS	0.643333
Rec	ZFL	1.89667
Rec	ZFS	0.396667
Rec	ZYL	2.48
Rec	ZYS	0.0166667
SO	ZBL	0
SO	ZBS	0
SO	ZCL	0
SO	ZCS	0
SO	ZFL	0
SO	ZFS	0
SO	ZYL	0
SO	ZYS	0
SO	ZBL	0
SO	ZBS	0
SO	ZCL	0
SO	ZCS	0
SO	ZFL	0
SO	ZFS	0
SO	ZYL	0
SO	ZYS	0
Rec	ZBL	0
Rec	ZBS	0
Rec	ZCL	0
Rec	ZCS	0
Rec	ZFL	0.0133333
Rec	ZFS	0
Rec	ZYL	0
Rec	ZYS	0
SO	ZBL	0
SO	ZBS	0
SO	ZCL	0
SO	ZCS	0
SO	ZFL	0
SO	ZFS	0
SO	ZYL	0
SO	ZYS	0
SS	ZBL	0
SS	ZBS	0
SS	ZCL	0
SS	ZCS	0
SS	ZFL	0
SS	ZFS	0
SS	ZYL	0
SS	ZYS	0.0266667
SS	ZBL	0.18
SS	ZBS	3.30333
SS	ZCL	0.21
SS	ZCS	3.61667
SS	ZFL	0.0466667
SS	ZFS	2.27667
SS	ZYL	0.26
SS	ZYS	3.80667
Rec	ZBL	0.0466667
Rec	ZBS	0.356667
Rec	ZCL	0
Rec	ZCS	0.62
Rec	ZFL	0.14
Rec	ZFS	0.456667
Rec	ZYL	0.133333
Rec	ZYS	1.07
SO	ZBL	0
SO	ZBS	0
SO	ZCL	0
SO	ZCS	0
SO	ZFL	0
SO	ZFS	0
SO	ZYL	0
SO	ZYS	0
SS	ZBL	0.47
SS	ZBS	0.796667
SS	ZCL	0.273333
SS	ZCS	0.553333
SS	ZFL	0.773333
SS	ZFS	0.75
SS	ZYL	0.8
SS	ZYS	1.37333
SO	ZBL	0.213333
SO	ZBS	0.91
SO	ZCL	0.253333
SO	ZCS	1.12333
SO	ZFL	0.143333
SO	ZFS	0
SO	ZYL	0.276667
SO	ZYS	0.956667
Rec	ZBL	0.04
Rec	ZBS	0.536667
Rec	ZCL	0
Rec	ZCS	0.45
Rec	ZFL	0.136667
Rec	ZFS	0.256667
Rec	ZYL	0.156667
Rec	ZYS	0.253333
Rec	ZBL	0.08
Rec	ZBS	0.736667
Rec	ZCL	0.18
Rec	ZCS	0.593333
Rec	ZFL	0.106667
Rec	ZFS	0.626667
Rec	ZYL	0.04
Rec	ZYS	0.833333
SO	ZBL	0.14
SO	ZBS	0
SO	ZCL	0.0566667
SO	ZCS	0
SO	ZFL	0.0166667
SO	ZFS	0.00666667
SO	ZYL	0.0266667
SO	ZYS	0
SS	ZBL	0.0366667
SS	ZBS	0.226667
SS	ZCL	0
SS	ZCS	0.283333
SS	ZFL	0
SS	ZFS	0.173333
SS	ZYL	0
SS	ZYS	0.443333
Rec	ZBL	0
Rec	ZBS	0
Rec	ZCL	0
Rec	ZCS	0
Rec	ZFL	0
Rec	ZFS	0
Rec	ZYL	0
Rec	ZYS	0
SO	ZBL	0
SO	ZBS	0
SO	ZCL	0
SO	ZCS	0
SO	ZFL	0
SO	ZFS	0
SO	ZYL	0
SO	ZYS	0.0366667
SO	ZBL	2.10667
SO	ZBS	0
SO	ZCL	2.86667
SO	ZCS	0
SO	ZFL	0.57
SO	ZFS	0
SO	ZYL	1.18
SO	ZYS	0
SO	ZBL	1.16
SO	ZBS	1.63333
SO	ZCL	1.69
SO	ZCS	2.10333
SO	ZFL	2.57667
SO	ZFS	3.07333
SO	ZYL	2.28667
SO	ZYS	3.42
SS	ZBL	3.49667
SS	ZBS	7.12667
SS	ZCL	4.27667
SS	ZCS	5.9
SS	ZFL	4.53
SS	ZFS	8.84667
SS	ZYL	5.78
SS	ZYS	14.41
SO	ZBL	0.0333333
SO	ZBS	0.183333
SO	ZCL	0.0266667
SO	ZCS	0.0233333
SO	ZFL	0.04
SO	ZFS	0.03
SO	ZYL	0
SO	ZYS	0.39
SS	ZBL	6.15667
SS	ZBS	11.3367
SS	ZCL	7.11
SS	ZCS	11.4
SS	ZFL	10.6033
SS	ZFS	11.6833
SS	ZYL	14.0433
SS	ZYS	19.0267
SO	ZBL	0.14
SO	ZBS	0
SO	ZCL	0.0566667
SO	ZCS	0
SO	ZFL	0.0166667
SO	ZFS	0.00666667
SO	ZYL	0.0266667
SO	ZYS	0
SO	ZBL	0.07
SO	ZBS	0.226667
SO	ZCL	0.0933333
SO	ZCS	0.136667
SO	ZFL	0.04
SO	ZFS	0.123333
SO	ZYL	0.0433333
SO	ZYS	0.343333
SO	ZBL	0
SO	ZBS	0
SO	ZCL	0
SO	ZCS	0
SO	ZFL	0
SO	ZFS	0
SO	ZYL	0
SO	ZYS	0.0366667
SS	ZBL	2.31
SS	ZBS	5.93333
SS	ZCL	2.64667
SS	ZCS	4.86333
SS	ZFL	3.13
SS	ZFS	6.61667
SS	ZYL	3.54667
SS	ZYS	2.95
SS	ZBL	0
SS	ZBS	0
SS	ZCL	0
SS	ZCS	0
SS	ZFL	0
SS	ZFS	0
SS	ZYL	0
SS	ZYS	0.386667
SS	ZBL	6.03667
SS	ZBS	11.5967
SS	ZCL	5.49667
SS	ZCS	10.4
SS	ZFL	4.95333
SS	ZFS	11.9533
SS	ZYL	7.99
SS	ZYS	12.5033
SO	ZBL	0.07
SO	ZBS	0.226667
SO	ZCL	0.0933333
SO	ZCS	0.136667
SO	ZFL	0.04
SO	ZFS	0.123333
SO	ZYL	0.0433333
SO	ZYS	0.343333
SO	ZBL	0
SO	ZBS	0
SO	ZCL	0
SO	ZCS	0
SO	ZFL	0
SO	ZFS	0
SO	ZYL	0
SO	ZYS	0.0366667
SO	ZBL	0
SO	ZBS	0.0866667
SO	ZCL	0
SO	ZCS	0.136667
SO	ZFL	0
SO	ZFS	0.146667
SO	ZYL	0
SO	ZYS	0.66
SO	ZBL	0
SO	ZBS	0.456667
SO	ZCL	0
SO	ZCS	0
SO	ZFL	0.966667
SO	ZFS	0.23
SO	ZYL	2.02667
SO	ZYS	0
SO	ZBL	0
SO	ZBS	0.0866667
SO	ZCL	0
SO	ZCS	0.136667
SO	ZFL	0
SO	ZFS	0.146667
SO	ZYL	0
SO	ZYS	0.66
SS	ZBL	2.31
SS	ZBS	5.93333
SS	ZCL	2.64667
SS	ZCS	4.86333
SS	ZFL	3.13
SS	ZFS	6.61667
SS	ZYL	3.54667
SS	ZYS	2.95
SO	ZBL	0
SO	ZBS	0
SO	ZCL	0
SO	ZCS	0
SO	ZFL	0.01
SO	ZFS	0
SO	ZYL	0
SO	ZYS	0
SS	ZBL	0.516667
SS	ZBS	1.48
SS	ZCL	0.633333
SS	ZCS	1.52333
SS	ZFL	0.453333
SS	ZFS	1.30333
SS	ZYL	1.16333
SS	ZYS	3.21
SO	ZBL	0.07
SO	ZBS	0.226667
SO	ZCL	0.0933333
SO	ZCS	0.136667
SO	ZFL	0.04
SO	ZFS	0.123333
SO	ZYL	0.0433333
SO	ZYS	0.343333
SO	ZBL	2.45
SO	ZBS	0
SO	ZCL	1.92333
SO	ZCS	0
SO	ZFL	2.05667
SO	ZFS	0
SO	ZYL	1.27667
SO	ZYS	0
SO	ZBL	0
SO	ZBS	0.0866667
SO	ZCL	0
SO	ZCS	0.136667
SO	ZFL	0
SO	ZFS	0.146667
SO	ZYL	0
SO	ZYS	0.66
SO	ZBL	0.07
SO	ZBS	0.226667
SO	ZCL	0.0933333
SO	ZCS	0.136667
SO	ZFL	0.04
SO	ZFS	0.123333
SO	ZYL	0.0433333
SO	ZYS	0.343333
Rec	ZBL	0.286667
Rec	ZBS	0.08
Rec	ZCL	0.133333
Rec	ZCS	0.216667
Rec	ZFL	0.526667
Rec	ZFS	0.32
Rec	ZYL	0.48
Rec	ZYS	0.133333
SO	ZBL	0
SO	ZBS	0
SO	ZCL	0
SO	ZCS	0
SO	ZFL	0
SO	ZFS	0
SO	ZYL	0
SO	ZYS	0.00333333
SS	ZBL	0.0466667
SS	ZBS	0
SS	ZCL	0
SS	ZCS	0.263333
SS	ZFL	0.0433333
SS	ZFS	0.14
SS	ZYL	0.15
SS	ZYS	0.566667
SO	ZBL	0
SO	ZBS	0
SO	ZCL	0
SO	ZCS	0
SO	ZFL	0
SO	ZFS	0
SO	ZYL	0
SO	ZYS	0
SO	ZBL	0
SO	ZBS	0
SO	ZCL	0.0366667
SO	ZCS	0.23
SO	ZFL	0.0466667
SO	ZFS	0
SO	ZYL	0.12
SO	ZYS	0.13
SO	ZBL	0
SO	ZBS	0
SO	ZCL	0
SO	ZCS	0
SO	ZFL	0
SO	ZFS	0
SO	ZYL	0
SO	ZYS	0
SO	ZBL	8.90333
SO	ZBS	12.0133
SO	ZCL	10.5167
SO	ZCS	10.3367
SO	ZFL	11.7833
SO	ZFS	13.8033
SO	ZYL	11.2733
SO	ZYS	12.6
SO	ZBL	1.2
SO	ZBS	1.79667
SO	ZCL	1.1
SO	ZCS	1.54333
SO	ZFL	2.07333
SO	ZFS	1.99
SO	ZYL	1.81
SO	ZYS	1.46333
Rec	ZBL	0
Rec	ZBS	0
Rec	ZCL	0
Rec	ZCS	0
Rec	ZFL	0.0166667
Rec	ZFS	0
Rec	ZYL	0.04
Rec	ZYS	0
SS	ZBL	0
SS	ZBS	0
SS	ZCL	0
SS	ZCS	0
SS	ZFL	0
SS	ZFS	0
SS	ZYL	0
SS	ZYS	0
Rec	ZBL	0.11
Rec	ZBS	0
Rec	ZCL	1.31333
Rec	ZCS	0
Rec	ZFL	0
Rec	ZFS	0
Rec	ZYL	0
Rec	ZYS	2.63
Rec	ZBL	0.0633333
Rec	ZBS	0.29
Rec	ZCL	0.416667
Rec	ZCS	0.283333
Rec	ZFL	0.61
Rec	ZFS	0.07
Rec	ZYL	0.15
Rec	ZYS	0.176667
Rec	ZBL	17.56
Rec	ZBS	3.47
Rec	ZCL	6.3
Rec	ZCS	9.26333
Rec	ZFL	7.66
Rec	ZFS	7.82333
Rec	ZYL	11.37
Rec	ZYS	9.03667
SO	ZBL	0
SO	ZBS	0
SO	ZCL	0
SO	ZCS	0.00333333
SO	ZFL	0
SO	ZFS	0
SO	ZYL	0
SO	ZYS	0.02
SS	ZBL	0
SS	ZBS	0
SS	ZCL	0
SS	ZCS	0
SS	ZFL	0
SS	ZFS	0
SS	ZYL	0
SS	ZYS	0
SS	ZBL	1.13667
SS	ZBS	1.35667
SS	ZCL	1.10667
SS	ZCS	1.30333
SS	ZFL	0.773333
SS	ZFS	1.95667
SS	ZYL	0
SS	ZYS	2.17
SS	ZBL	0
SS	ZBS	0
SS	ZCL	0
SS	ZCS	0
SS	ZFL	0.01
SS	ZFS	0
SS	ZYL	0
SS	ZYS	0
SO	ZBL	1.49333
SO	ZBS	0.0666667
SO	ZCL	0.37
SO	ZCS	0
SO	ZFL	1.02
SO	ZFS	0
SO	ZYL	0.353333
SO	ZYS	0.616667
SO	ZBL	0
SO	ZBS	0
SO	ZCL	0
SO	ZCS	0.00333333
SO	ZFL	0
SO	ZFS	0
SO	ZYL	0
SO	ZYS	0.223333
Rec	ZBL	0
Rec	ZBS	0
Rec	ZCL	0
Rec	ZCS	0
Rec	ZFL	0
Rec	ZFS	0
Rec	ZYL	0
Rec	ZYS	0
SO	ZBL	0
SO	ZBS	0
SO	ZCL	0
SO	ZCS	0
SO	ZFL	0
SO	ZFS	0
SO	ZYL	0
SO	ZYS	0
SO	ZBL	0
SO	ZBS	0
SO	ZCL	0
SO	ZCS	0.00333333
SO	ZFL	0
SO	ZFS	0
SO	ZYL	0
SO	ZYS	0.02
Rec	ZBL	0
Rec	ZBS	0
Rec	ZCL	0.06
Rec	ZCS	0
Rec	ZFL	0
Rec	ZFS	0
Rec	ZYL	0
Rec	ZYS	0.346667
SS	ZBL	0
SS	ZBS	0.0833333
SS	ZCL	0
SS	ZCS	0
SS	ZFL	0
SS	ZFS	0.02
SS	ZYL	0
SS	ZYS	0.1
SO	ZBL	0
SO	ZBS	0
SO	ZCL	0
SO	ZCS	0
SO	ZFL	0
SO	ZFS	0
SO	ZYL	0
SO	ZYS	0
SO	ZBL	0
SO	ZBS	0
SO	ZCL	0
SO	ZCS	0.00333333
SO	ZFL	0
SO	ZFS	0
SO	ZYL	0
SO	ZYS	0.0733333
SO	ZBL	0
SO	ZBS	0
SO	ZCL	0
SO	ZCS	0.00333333
SO	ZFL	0
SO	ZFS	0
SO	ZYL	0
SO	ZYS	0.02
SO	ZBL	0
SO	ZBS	0
SO	ZCL	0
SO	ZCS	0.00333333
SO	ZFL	0
SO	ZFS	0
SO	ZYL	0
SO	ZYS	0.02
SS	ZBL	0.0733333
SS	ZBS	0
SS	ZCL	0
SS	ZCS	0
SS	ZFL	0.0566667
SS	ZFS	0
SS	ZYL	0.0266667
SS	ZYS	0
SO	ZBL	0
SO	ZBS	0
SO	ZCL	0.196667
SO	ZCS	0
SO	ZFL	0.326667
SO	ZFS	0
SO	ZYL	0.153333
SO	ZYS	0.19
SO	ZBL	0
SO	ZBS	0
SO	ZCL	0
SO	ZCS	0.00333333
SO	ZFL	0
SO	ZFS	0
SO	ZYL	0
SO	ZYS	0.02
SO	ZBL	0
SO	ZBS	0
SO	ZCL	0
SO	ZCS	0
SO	ZFL	0
SO	ZFS	0
SO	ZYL	0
SO	ZYS	0
SO	ZBL	0.0366667
SO	ZBS	0.03
SO	ZCL	0
SO	ZCS	0.106667
SO	ZFL	0.196667
SO	ZFS	0.02
SO	ZYL	0.0833333
SO	ZYS	1.18
SO	ZBL	0.846667
SO	ZBS	0.79
SO	ZCL	0.306667
SO	ZCS	0.663333
SO	ZFL	0.633333
SO	ZFS	0.786667
SO	ZYL	0.76
SO	ZYS	1.64
Rec	ZBL	0.0233333
Rec	ZBS	0.0933333
Rec	ZCL	0.04
Rec	ZCS	0.1
Rec	ZFL	0.0366667
Rec	ZFS	0.0533333
Rec	ZYL	0.0166667
Rec	ZYS	0.216667
Rec	ZBL	0.15
Rec	ZBS	0.0866667
Rec	ZCL	0.0266667
Rec	ZCS	0.0533333
Rec	ZFL	0.0333333
Rec	ZFS	0.263333
Rec	ZYL	0.116667
Rec	ZYS	0.16
Rec	ZBL	0
Rec	ZBS	0
Rec	ZCL	0
Rec	ZCS	0
Rec	ZFL	0
Rec	ZFS	0
Rec	ZYL	0
Rec	ZYS	0
Rec	ZBL	0
Rec	ZBS	0.376667
Rec	ZCL	0.326667
Rec	ZCS	0
Rec	ZFL	0.0633333
Rec	ZFS	0.49
Rec	ZYL	0
Rec	ZYS	1.59
Rec	ZBL	0
Rec	ZBS	0.233333
Rec	ZCL	0
Rec	ZCS	0.153333
Rec	ZFL	0.0533333
Rec	ZFS	0.223333
Rec	ZYL	0.31
Rec	ZYS	0.46
Rec	ZBL	0.0233333
Rec	ZBS	0.0933333
Rec	ZCL	0.04
Rec	ZCS	0.1
Rec	ZFL	0.0366667
Rec	ZFS	0.0533333
Rec	ZYL	0.0166667
Rec	ZYS	0.216667
Rec	ZBL	0
Rec	ZBS	0
Rec	ZCL	0
Rec	ZCS	0
Rec	ZFL	0
Rec	ZFS	0
Rec	ZYL	0
Rec	ZYS	0
SO	ZBL	0
SO	ZBS	0
SO	ZCL	0.17
SO	ZCS	0.166667
SO	ZFL	0
SO	ZFS	0
SO	ZYL	0
SO	ZYS	0.13
SO	ZBL	0.0233333
SO	ZBS	0.0933333
SO	ZCL	0.04
SO	ZCS	0.1
SO	ZFL	0.0366667
SO	ZFS	0.0533333
SO	ZYL	0.0166667
SO	ZYS	0.216667
SO	ZBL	1.69333
SO	ZBS	0.583333
SO	ZCL	1.04
SO	ZCS	0.963333
SO	ZFL	0.97
SO	ZFS	0.73
SO	ZYL	2.35667
SO	ZYS	0.663333
SO	ZBL	0.113333
SO	ZBS	1.06667
SO	ZCL	0.366667
SO	ZCS	0.396667
SO	ZFL	2.38333
SO	ZFS	2.44667
SO	ZYL	2.20667
SO	ZYS	2.93333
Rec	ZBL	0.15
Rec	ZBS	0.0866667
Rec	ZCL	0.0266667
Rec	ZCS	0.0533333
Rec	ZFL	0.0333333
Rec	ZFS	0.263333
Rec	ZYL	0.116667
Rec	ZYS	0.16
SO	ZBL	0.846667
SO	ZBS	0.79
SO	ZCL	0.306667
SO	ZCS	0.663333
SO	ZFL	0.633333
SO	ZFS	0.786667
SO	ZYL	0.76
SO	ZYS	1.64
Rec	ZBL	0.15
Rec	ZBS	0.0866667
Rec	ZCL	0.0266667
Rec	ZCS	0.0533333
Rec	ZFL	0.0333333
Rec	ZFS	0.263333
Rec	ZYL	0.116667
Rec	ZYS	0.16
SO	ZBL	0.0233333
SO	ZBS	0.0933333
SO	ZCL	0.04
SO	ZCS	0.1
SO	ZFL	0.0366667
SO	ZFS	0.0533333
SO	ZYL	0.0166667
SO	ZYS	0.216667
Rec	ZBL	0.15
Rec	ZBS	0.0866667
Rec	ZCL	0.0266667
Rec	ZCS	0.0533333
Rec	ZFL	0.0333333
Rec	ZFS	0.263333
Rec	ZYL	0.116667
Rec	ZYS	0.16
SO	ZBL	0
SO	ZBS	0
SO	ZCL	0
SO	ZCS	0
SO	ZFL	0
SO	ZFS	0
SO	ZYL	0
SO	ZYS	0
SS	ZBL	0.786667
SS	ZBS	0.71
SS	ZCL	0.713333
SS	ZCS	1.45333
SS	ZFL	1.64667
SS	ZFS	1.46333
SS	ZYL	1.88
SS	ZYS	2.03333
SO	ZBL	1.23333
SO	ZBS	0.636667
SO	ZCL	1.52667
SO	ZCS	1.46
SO	ZFL	0.923333
SO	ZFS	1.03
SO	ZYL	1.19333
SO	ZYS	4.01333
SS	ZBL	0.463333
SS	ZBS	0.0933333
SS	ZCL	0.0766667
SS	ZCS	0.22
SS	ZFL	0
SS	ZFS	0.03
SS	ZYL	0
SS	ZYS	0.03
SO	ZBL	0.486667
SO	ZBS	0.766667
SO	ZCL	0.416667
SO	ZCS	0.926667
SO	ZFL	0.36
SO	ZFS	0.08
SO	ZYL	0.193333
SO	ZYS	1.79667
SS	ZBL	0.556667
SS	ZBS	0.856667
SS	ZCL	0.536667
SS	ZCS	0.366667
SS	ZFL	0.756667
SS	ZFS	1.16
SS	ZYL	1.02
SS	ZYS	1.17667
Rec	ZBL	0
Rec	ZBS	0.0333333
Rec	ZCL	0
Rec	ZCS	0
Rec	ZFL	0
Rec	ZFS	0.0433333
Rec	ZYL	0
Rec	ZYS	0
SO	ZBL	0.753333
SO	ZBS	3.04667
SO	ZCL	0.363333
SO	ZCS	1.99667
SO	ZFL	0.186667
SO	ZFS	2.74333
SO	ZYL	0.54
SO	ZYS	7.68667
SO	ZBL	0.0666667
SO	ZBS	0
SO	ZCL	0
SO	ZCS	0.253333
SO	ZFL	0.116667
SO	ZFS	0.196667
SO	ZYL	0
SO	ZYS	0.493333
SO	ZBL	0.04
SO	ZBS	0.0266667
SO	ZCL	0
SO	ZCS	0.00666667
SO	ZFL	0
SO	ZFS	0.09
SO	ZYL	0.06
SO	ZYS	0.32
SO	ZBL	0.39
SO	ZBS	0.0633333
SO	ZCL	0.106667
SO	ZCS	0.276667
SO	ZFL	0.0733333
SO	ZFS	0.35
SO	ZYL	0.256667
SO	ZYS	1.37
SS	ZBL	0
SS	ZBS	0.0266667
SS	ZCL	0
SS	ZCS	0.00666667
SS	ZFL	0
SS	ZFS	0
SS	ZYL	0
SS	ZYS	0.113333
SO	ZBL	0
SO	ZBS	0
SO	ZCL	0
SO	ZCS	0
SO	ZFL	0
SO	ZFS	0
SO	ZYL	0
SO	ZYS	0
SS	ZBL	0.42
SS	ZBS	1.73333
SS	ZCL	0.666667
SS	ZCS	2.63333
SS	ZFL	0.843333
SS	ZFS	2.01333
SS	ZYL	0.566667
SS	ZYS	3.03667
Rec	ZBL	0.18
Rec	ZBS	0
Rec	ZCL	0
Rec	ZCS	0.0733333
Rec	ZFL	0.0366667
Rec	ZFS	0.12
Rec	ZYL	0
Rec	ZYS	0.856667
SO	ZBL	0
SO	ZBS	0.303333
SO	ZCL	0
SO	ZCS	0
SO	ZFL	0
SO	ZFS	0
SO	ZYL	0
SO	ZYS	0.79
SO	ZBL	0
SO	ZBS	0
SO	ZCL	0.0366667
SO	ZCS	0
SO	ZFL	0
SO	ZFS	0
SO	ZYL	0
SO	ZYS	0
SO	ZBL	0.153333
SO	ZBS	0.36
SO	ZCL	0.333333
SO	ZCS	0.34
SO	ZFL	0.113333
SO	ZFS	0.143333
SO	ZYL	0.03
SO	ZYS	0.493333
Rec	ZBL	0.196667
Rec	ZBS	0.0533333
Rec	ZCL	0.0633333
Rec	ZCS	0.0433333
Rec	ZFL	0
Rec	ZFS	0.113333
Rec	ZYL	0
Rec	ZYS	0.466667
SO	ZBL	0
SO	ZBS	1.06333
SO	ZCL	0.03
SO	ZCS	1.79333
SO	ZFL	0.186667
SO	ZFS	1.44667
SO	ZYL	0.583333
SO	ZYS	1.71333
Rec	ZBL	0
Rec	ZBS	0.0333333
Rec	ZCL	0
Rec	ZCS	0
Rec	ZFL	0
Rec	ZFS	0.0433333
Rec	ZYL	0
Rec	ZYS	0
Rec	ZBL	0
Rec	ZBS	0
Rec	ZCL	0
Rec	ZCS	0.163333
Rec	ZFL	0
Rec	ZFS	0
Rec	ZYL	0
Rec	ZYS	0
SO	ZBL	0.03
SO	ZBS	0.123333
SO	ZCL	0.366667
SO	ZCS	0.39
SO	ZFL	0.216667
SO	ZFS	0.603333
SO	ZYL	0.626667
SO	ZYS	1.86333
Rec	ZBL	0.803333
Rec	ZBS	0.11
Rec	ZCL	1.3
Rec	ZCS	0.05
Rec	ZFL	1.13333
Rec	ZFS	0.0966667
Rec	ZYL	0.826667
Rec	ZYS	3.50667
SO	ZBL	0.06
SO	ZBS	0.0533333
SO	ZCL	0
SO	ZCS	0.0466667
SO	ZFL	0
SO	ZFS	0
SO	ZYL	0.03
SO	ZYS	0.05
Rec	ZBL	7.01667
Rec	ZBS	5.84667
Rec	ZCL	7.05333
Rec	ZCS	7.58333
Rec	ZFL	12.6467
Rec	ZFS	7.69333
Rec	ZYL	13.6267
Rec	ZYS	6.74
SS	ZBL	5.18333
SS	ZBS	7.88667
SS	ZCL	8.32
SS	ZCS	8.53667
SS	ZFL	7.42333
SS	ZFS	4.68667
SS	ZYL	8.72333
SS	ZYS	3.99667
Rec	ZBL	7.01667
Rec	ZBS	5.84667
Rec	ZCL	7.05333
Rec	ZCS	7.58333
Rec	ZFL	12.6467
Rec	ZFS	7.69333
Rec	ZYL	13.6267
Rec	ZYS	6.74
SO	ZBL	0
SO	ZBS	0.883333
SO	ZCL	0.383333
SO	ZCS	0.133333
SO	ZFL	0.143333
SO	ZFS	0.24
SO	ZYL	0
SO	ZYS	0.563333
SO	ZBL	0.06
SO	ZBS	0.0533333
SO	ZCL	0
SO	ZCS	0.0466667
SO	ZFL	0
SO	ZFS	0
SO	ZYL	0.03
SO	ZYS	0.05
SS	ZBL	0
SS	ZBS	0.01
SS	ZCL	0
SS	ZCS	0.00666667
SS	ZFL	0
SS	ZFS	0
SS	ZYL	0
SS	ZYS	0.0966667
SO	ZBL	0.153333
SO	ZBS	0.36
SO	ZCL	0.333333
SO	ZCS	0.34
SO	ZFL	0.113333
SO	ZFS	0.143333
SO	ZYL	0.03
SO	ZYS	0.493333
SS	ZBL	0
SS	ZBS	0.00333333
SS	ZCL	0.00666667
SS	ZCS	0
SS	ZFL	0
SS	ZFS	0
SS	ZYL	0
SS	ZYS	0.176667
Rec	ZBL	7.06667
Rec	ZBS	8.46
Rec	ZCL	7.38667
Rec	ZCS	9.85667
Rec	ZFL	15.36
Rec	ZFS	11.4167
Rec	ZYL	20.89
Rec	ZYS	10.6267
Rec	ZBL	0.86
Rec	ZBS	0.88
Rec	ZCL	0.5
Rec	ZCS	0.79
Rec	ZFL	0.606667
Rec	ZFS	0.49
Rec	ZYL	0.946667
Rec	ZYS	1.61333
Rec	ZBL	0
Rec	ZBS	0.00666667
Rec	ZCL	0
Rec	ZCS	0.11
Rec	ZFL	0
Rec	ZFS	0.203333
Rec	ZYL	0
Rec	ZYS	0
SS	ZBL	2.04
SS	ZBS	0.293333
SS	ZCL	2.15333
SS	ZCS	0.28
SS	ZFL	1.64333
SS	ZFS	0.55
SS	ZYL	1.52333
SS	ZYS	0.06
Rec	ZBL	0.17
Rec	ZBS	0.403333
Rec	ZCL	0.473333
Rec	ZCS	0.273333
Rec	ZFL	0.23
Rec	ZFS	0.476667
Rec	ZYL	0.136667
Rec	ZYS	2.31
Rec	ZBL	7.01667
Rec	ZBS	5.84667
Rec	ZCL	7.05333
Rec	ZCS	7.58333
Rec	ZFL	12.6467
Rec	ZFS	7.69333
Rec	ZYL	13.6267
Rec	ZYS	6.74
Rec	ZBL	5.60667
Rec	ZBS	5.44333
Rec	ZCL	10.37
Rec	ZCS	7.66667
Rec	ZFL	14.46
Rec	ZFS	12.1433
Rec	ZYL	7.56
Rec	ZYS	6.59667
Rec	ZBL	0
Rec	ZBS	0
Rec	ZCL	0
Rec	ZCS	0
Rec	ZFL	0
Rec	ZFS	0
Rec	ZYL	0
Rec	ZYS	0
SS	ZBL	0.153333
SS	ZBS	0.28
SS	ZCL	0.196667
SS	ZCS	0.386667
SS	ZFL	0.26
SS	ZFS	0.43
SS	ZYL	0.343333
SS	ZYS	1.06333
Rec	ZBL	7.01667
Rec	ZBS	5.84667
Rec	ZCL	7.05333
Rec	ZCS	7.58333
Rec	ZFL	12.6467
Rec	ZFS	7.69333
Rec	ZYL	13.6267
Rec	ZYS	6.74
Rec	ZBL	7.01667
Rec	ZBS	5.84667
Rec	ZCL	7.05333
Rec	ZCS	7.58333
Rec	ZFL	12.6467
Rec	ZFS	7.69333
Rec	ZYL	13.6267
Rec	ZYS	6.74
SO	ZBL	0.04
SO	ZBS	0.0266667
SO	ZCL	0
SO	ZCS	0.00666667
SO	ZFL	0
SO	ZFS	0.09
SO	ZYL	0.06
SO	ZYS	0.32
SS	ZBL	0
SS	ZBS	0
SS	ZCL	0.00666667
SS	ZCS	0
SS	ZFL	0.00666667
SS	ZFS	0
SS	ZYL	0
SS	ZYS	0.06
SO	ZBL	0
SO	ZBS	1.18333
SO	ZCL	0.136667
SO	ZCS	0.136667
SO	ZFL	0.226667
SO	ZFS	0.3
SO	ZYL	0
SO	ZYS	0.72
Rec	ZBL	12.1633
Rec	ZBS	11.29
Rec	ZCL	12.0733
Rec	ZCS	13.0633
Rec	ZFL	22.5233
Rec	ZFS	12.1933
Rec	ZYL	26.0233
Rec	ZYS	9.58667
Rec	ZBL	21.0733
Rec	ZBS	18.3867
Rec	ZCL	21.1033
Rec	ZCS	17.0567
Rec	ZFL	22.1467
Rec	ZFS	21.5567
Rec	ZYL	19.8267
Rec	ZYS	12.3133
SO	ZBL	0.103333
SO	ZBS	0.576667
SO	ZCL	0.146667
SO	ZCS	1.38
SO	ZFL	0.276667
SO	ZFS	0.87
SO	ZYL	0.0966667
SO	ZYS	1.52333
SO	ZBL	0
SO	ZBS	0
SO	ZCL	0.15
SO	ZCS	0
SO	ZFL	0.0966667
SO	ZFS	0.0333333
SO	ZYL	0.0166667
SO	ZYS	0.406667
SO	ZBL	0
SO	ZBS	0.16
SO	ZCL	0
SO	ZCS	0
SO	ZFL	0
SO	ZFS	0.513333
SO	ZYL	0
SO	ZYS	0
SS	ZBL	0
SS	ZBS	0
SS	ZCL	0
SS	ZCS	0
SS	ZFL	0
SS	ZFS	0
SS	ZYL	0
SS	ZYS	0
Rec	ZBL	7.01667
Rec	ZBS	5.84667
Rec	ZCL	7.05333
Rec	ZCS	7.58333
Rec	ZFL	12.6467
Rec	ZFS	7.69333
Rec	ZYL	13.6267
Rec	ZYS	6.74
Rec	ZBL	0
Rec	ZBS	0.166667
Rec	ZCL	0
Rec	ZCS	0.0233333
Rec	ZFL	0.02
Rec	ZFS	0.153333
Rec	ZYL	0
Rec	ZYS	0.03
SO	ZBL	1.31
SO	ZBS	1.07
SO	ZCL	1.18
SO	ZCS	0.0433333
SO	ZFL	0.00666667
SO	ZFS	0.433333
SO	ZYL	0.356667
SO	ZYS	2.72
Rec	ZBL	0.00666667
Rec	ZBS	0
Rec	ZCL	0
Rec	ZCS	0
Rec	ZFL	0
Rec	ZFS	0
Rec	ZYL	0
Rec	ZYS	0
SO	ZBL	0
SO	ZBS	0
SO	ZCL	0
SO	ZCS	0
SO	ZFL	0
SO	ZFS	0
SO	ZYL	0
SO	ZYS	0
Rec	ZBL	0
Rec	ZBS	0
Rec	ZCL	0
Rec	ZCS	0
Rec	ZFL	0
Rec	ZFS	0
Rec	ZYL	0
Rec	ZYS	0.04
SO	ZBL	0
SO	ZBS	0
SO	ZCL	0
SO	ZCS	0
SO	ZFL	0
SO	ZFS	0
SO	ZYL	0
SO	ZYS	0
SO	ZBL	0
SO	ZBS	0
SO	ZCL	0
SO	ZCS	0
SO	ZFL	0
SO	ZFS	0
SO	ZYL	0
SO	ZYS	0
SO	ZBL	0
SO	ZBS	0.03
SO	ZCL	0.0433333
SO	ZCS	0
SO	ZFL	0
SO	ZFS	0
SO	ZYL	0
SO	ZYS	3.35
SO	ZBL	0
SO	ZBS	0
SO	ZCL	0
SO	ZCS	0
SO	ZFL	0.02
SO	ZFS	0.0166667
SO	ZYL	0
SO	ZYS	0.623333
SO	ZBL	0
SO	ZBS	0.01
SO	ZCL	0
SO	ZCS	0
SO	ZFL	0
SO	ZFS	0
SO	ZYL	0
SO	ZYS	0
SO	ZBL	0
SO	ZBS	0
SO	ZCL	0
SO	ZCS	0
SO	ZFL	0.02
SO	ZFS	0.0166667
SO	ZYL	0
SO	ZYS	0.623333
SO	ZBL	0
SO	ZBS	0
SO	ZCL	0
SO	ZCS	0
SO	ZFL	0.02
SO	ZFS	0.0166667
SO	ZYL	0
SO	ZYS	0.623333
SS	ZBL	0
SS	ZBS	0.436667
SS	ZCL	0
SS	ZCS	0.2
SS	ZFL	0
SS	ZFS	0.166667
SS	ZYL	0
SS	ZYS	3.53333
SO	ZBL	0
SO	ZBS	0.12
SO	ZCL	0
SO	ZCS	0
SO	ZFL	0
SO	ZFS	0.246667
SO	ZYL	0.05
SO	ZYS	0.166667
SS	ZBL	0.666667
SS	ZBS	0.43
SS	ZCL	0.94
SS	ZCS	0.326667
SS	ZFL	0.313333
SS	ZFS	0.246667
SS	ZYL	0.476667
SS	ZYS	1.88
SO	ZBL	0
SO	ZBS	0
SO	ZCL	0
SO	ZCS	0
SO	ZFL	0
SO	ZFS	0
SO	ZYL	0
SO	ZYS	0.81
SO	ZBL	0
SO	ZBS	0.313333
SO	ZCL	0
SO	ZCS	0.366667
SO	ZFL	0
SO	ZFS	0.223333
SO	ZYL	0
SO	ZYS	0
Rec	ZBL	1.12333
Rec	ZBS	0.963333
Rec	ZCL	1.57
Rec	ZCS	1.51
Rec	ZFL	0.896667
Rec	ZFS	2.2
Rec	ZYL	1.34333
Rec	ZYS	2.93667
Rec	ZBL	0
Rec	ZBS	0.03
Rec	ZCL	0
Rec	ZCS	0
Rec	ZFL	0
Rec	ZFS	0
Rec	ZYL	0
Rec	ZYS	0.0933333
SO	ZBL	0
SO	ZBS	0
SO	ZCL	0
SO	ZCS	0
SO	ZFL	0.02
SO	ZFS	0.0166667
SO	ZYL	0
SO	ZYS	0.623333
SO	ZBL	0
SO	ZBS	0.01
SO	ZCL	0
SO	ZCS	0
SO	ZFL	0
SO	ZFS	0
SO	ZYL	0
SO	ZYS	0
Rec	ZBL	0
Rec	ZBS	0.0233333
Rec	ZCL	0.0233333
Rec	ZCS	0
Rec	ZFL	0
Rec	ZFS	0
Rec	ZYL	0
Rec	ZYS	0.483333
SS	ZBL	0
SS	ZBS	0
SS	ZCL	0
SS	ZCS	0
SS	ZFL	0.0566667
SS	ZFS	0
SS	ZYL	0
SS	ZYS	1.93
SO	ZBL	0
SO	ZBS	0
SO	ZCL	0
SO	ZCS	0
SO	ZFL	0
SO	ZFS	0
SO	ZYL	0
[truncated: 34,073 more rows]

## Sheet: Fig5A
Marker	chr	pos	size	grade
Sh01_36038	Sh01	0	0.176765	0.0493998
cSh01.loc1	Sh01	1	0.148593	0.0291582
cSh01.loc2	Sh01	2	0.13183	0.0198592
cSh01.loc3	Sh01	3	0.132178	0.0251658
cSh01.loc4	Sh01	4	0.153317	0.0471009
cSh01.loc5	Sh01	5	0.1947	0.0847395
Sh01_63115	Sh01	5.82401	0.240354	0.124687
cSh01.loc6	Sh01	6	0.237305	0.132614
cSh01.loc7	Sh01	7	0.221015	0.178919
Sh01_104099	Sh01	7.30802	0.216544	0.189396
Sh01_104112	Sh01	7.52003	0.255809	0.0951716
Sh01_111575	Sh01	7.94404	0.282331	0.342003
cSh01.loc8	Sh01	8	0.284199	0.339656
Sh01_117374	Sh01	8.79105	0.334308	0.290855
cSh01.loc9	Sh01	9	0.334308	0.212998
Sh01_117443	Sh01	9.00406	0.334308	0.211346
cSh01.loc10	Sh01	10	0.294178	0.420629
Sh01_117488	Sh01	10.0631	0.294467	0.435252
cSh01.loc11	Sh01	11	0.290617	0.390529
cSh01.loc12	Sh01	12	0.288572	0.335257
cSh01.loc13	Sh01	13	0.289721	0.277022
cSh01.loc14	Sh01	14	0.294451	0.22331
cSh01.loc15	Sh01	15	0.302082	0.181792
Sh01_133231	Sh01	15.6641	0.308025	0.163461
cSh01.loc16	Sh01	16	0.298041	0.182318
Sh01_133547	Sh01	16.7241	0.282581	0.232817
cSh01.loc17	Sh01	17	0.304946	0.236996
cSh01.loc18	Sh01	18	0.396329	0.244425
Sh01_174690	Sh01	18.6341	0.453274	0.240678
Sh01_298366	Sh01	18.8461	0.451093	0.242353
cSh01.loc19	Sh01	19	0.438682	0.245876
Sh01_367048	Sh01	19.2701	0.409159	0.25183
cSh01.loc20	Sh01	20	0.415482	0.116794
Sh01_403784	Sh01	20.3301	0.419644	0.129094
Sh01_413481	Sh01	20.5421	0.619128	0.225482
Sh01_688844	Sh01	20.7532	0.619187	1.63915
Sh01_1417307	Sh01	20.9652	0.671113	1.62169
cSh01.loc21	Sh01	21	0.663581	1.53313
Sh01_2269095	Sh01	21.1772	0.610277	1.10143
Sh01_3235525	Sh01	21.3902	0.610242	1.10116
Sh01_3269713	Sh01	21.6012	0.559789	0.792688
Sh01_3539457	Sh01	21.8132	0.621175	1.0908
cSh01.loc22	Sh01	22	0.618817	1.1384
Sh01_3817761	Sh01	22.0242	0.61769	1.14132
Sh01_3908868	Sh01	22.2362	0.617687	1.28007
Sh01_5411511	Sh01	22.4482	0.617648	1.16349
Sh01_5434851	Sh01	22.6602	0.488313	1.17165
Sh01_5445305	Sh01	22.8723	0.488267	1.0862
cSh01.loc23	Sh01	23	0.485086	1.02988
Sh01_5854040	Sh01	23.0843	0.482181	1.00009
Sh01_6294130	Sh01	23.2963	0.666955	1.01961
Sh01_6546867	Sh01	23.5083	0.63258	0.925986
Sh01_6904984	Sh01	23.7203	0.601436	1.22038
Sh01_7360947	Sh01	23.9313	0.428673	1.19393
cSh01.loc24	Sh01	24	0.428656	1.23989
Sh01_7673411	Sh01	24.1433	0.428621	1.38188
Sh01_8135530	Sh01	24.3553	0.39614	1.42023
Sh01_12057053	Sh01	24.5673	0.382182	1.38747
Sh01_12856746	Sh01	24.7793	0.50815	1.40455
Sh01_12896916	Sh01	24.9914	0.283645	1.5506
cSh01.loc25	Sh01	25	0.286051	1.55444
Sh01_14403236	Sh01	25.2034	0.332416	1.59029
Sh01_14461859	Sh01	25.4154	0.457695	1.41798
Sh01_14553872	Sh01	25.6274	0.314321	1.72133
Sh01_14553884	Sh01	25.8384	0.314288	1.72141
cSh01.loc26	Sh01	26	0.343952	1.6516
Sh01_14570083	Sh01	26.0504	0.348522	1.61194
Sh01_14634934	Sh01	26.2624	0.26329	1.01537
Sh01_14881390	Sh01	26.4744	0.309354	0.942065
Sh01_14926224	Sh01	26.8984	0.344399	0.704848
cSh01.loc27	Sh01	27	0.354496	0.728791
Sh01_15000762	Sh01	27.1104	0.371619	0.747981
Sh01_15132900	Sh01	27.3224	0.309185	0.768943
Sh01_15707926	Sh01	27.5345	0.343066	0.951978
Sh01_15738638	Sh01	27.9575	0.598647	0.782192
cSh01.loc28	Sh01	28	0.606007	0.788839
Sh01_15763913	Sh01	28.1695	0.639867	0.808302
Sh01_16080874	Sh01	28.3815	0.58757	0.755045
Sh01_16266489	Sh01	28.5935	0.504444	0.678317
Sh01_16365399	Sh01	28.8055	0.504444	0.65072
cSh01.loc29	Sh01	29	0.487058	0.400644
Sh01_16410551	Sh01	29.2295	0.451086	0.19266
Sh01_16421152	Sh01	29.6525	0.576805	0.243738
Sh01_16428600	Sh01	29.8645	0.594464	0.377787
cSh01.loc30	Sh01	30	0.738403	0.428003
Sh01_16666805	Sh01	30.0766	0.819368	0.461969
Sh01_17106185	Sh01	30.2886	1.04471	0.524959
Sh01_17106253	Sh01	30.5006	0.895365	0.563263
Sh01_17523575	Sh01	30.7126	0.707301	0.170166
Sh01_17804754	Sh01	30.9246	0.923031	0.157466
cSh01.loc31	Sh01	31	0.964813	0.207642
Sh01_17948194	Sh01	31.1356	1.02086	0.374017
Sh01_18599016	Sh01	31.5596	1.1636	0.338412
Sh01_19056354	Sh01	31.7706	0.790281	0.270784
Sh01_19351101	Sh01	31.9836	0.506125	0.255719
cSh01.loc32	Sh01	32	0.497112	0.256964
Sh01_19711971	Sh01	32.1946	0.393196	0.267935
Sh01_20364509	Sh01	32.4076	0.356812	0.267933
Sh01_20542566	Sh01	32.6187	0.326048	0.282977
Sh01_20706571	Sh01	32.8307	0.297227	0.271591
cSh01.loc33	Sh01	33	0.43729	0.274707
Sh01_20959913	Sh01	33.0427	0.50804	0.27532
Sh01_21524387	Sh01	33.2547	0.530168	0.38578
Sh01_22374885	Sh01	33.4667	0.530189	0.385776
Sh01_23471071	Sh01	33.6787	0.581692	0.267172
Sh01_25460642	Sh01	33.8897	0.301552	0.270528
cSh01.loc34	Sh01	34	0.277443	0.404949
Sh01_26566117	Sh01	34.1027	0.221596	0.468922
Sh01_28960449	Sh01	34.3137	0.221517	0.98424
Sh01_35012300	Sh01	34.5267	0.088532	0.737959
Sh01_37687474	Sh01	34.7378	0.0894919	0.752684
Sh01_39047878	Sh01	34.9498	0.795928	0.788756
cSh01.loc35	Sh01	35	0.78621	0.788762
Sh01_39212888	Sh01	35.1618	0.756843	0.788782
Sh01_39480710	Sh01	35.3738	0.405456	0.830857
Sh01_40077288	Sh01	35.5858	0.840442	0.571146
Sh01_40349811	Sh01	35.7978	0.797586	0.372332
cSh01.loc36	Sh01	36	0.797561	0.572366
Sh01_41259820	Sh01	36.0088	0.79756	0.574724
Sh01_41531425	Sh01	36.4328	0.577437	0.267014
Sh01_42049112	Sh01	36.6448	0.293023	0.300411
Sh01_42831071	Sh01	36.8569	0.0867822	0.306496
cSh01.loc37	Sh01	37	0.086764	0.263879
Sh01_43265329	Sh01	37.0689	0.0867553	0.242819
Sh01_43274722	Sh01	37.2799	0.0930433	0.24229
Sh01_43547180	Sh01	37.4929	0.148354	0.22178
Sh01_43567458	Sh01	37.7039	0.122398	0.221797
Sh01_45353701	Sh01	37.9169	0.126488	0.238657
cSh01.loc38	Sh01	38	0.134874	0.222754
Sh01_46722688	Sh01	38.1279	0.150045	0.218909
Sh01_47777901	Sh01	38.3399	0.0814174	0.218358
Sh01_49209423	Sh01	38.5519	0.0814156	0.218358
Sh01_49596965	Sh01	38.7639	0.0814357	0.21836
Sh01_49784662	Sh01	38.9759	0.172153	0.207605
cSh01.loc39	Sh01	39	0.192484	0.213966
Sh01_49952076	Sh01	39.188	0.469627	0.281029
Sh01_51035894	Sh01	39.399	0.234013	0.428698
Sh01_51216440	Sh01	39.611	0.236299	0.471826
Sh01_51258439	Sh01	39.823	0.243029	0.477488
cSh01.loc40	Sh01	40	0.350119	0.469855
Sh01_51847316	Sh01	40.035	0.374839	0.472636
Sh01_51858061	Sh01	40.247	0.231892	0.610361
Sh01_51865316	Sh01	40.459	0.238815	0.457052
Sh01_52379643	Sh01	40.67	0.12674	0.493954
Sh01_52481545	Sh01	40.882	0.08097	0.453611
cSh01.loc41	Sh01	41	0.0809729	0.455278
Sh01_52585792	Sh01	41.0941	0.0809752	0.460499
Sh01_52999493	Sh01	41.3061	0.0794644	0.46169
Sh01_53711348	Sh01	41.5181	0.158494	0.455248
Sh01_55129399	Sh01	41.7291	0.158546	0.455333
Sh01_55559288	Sh01	41.9421	0.165299	0.674039
cSh01.loc42	Sh01	42	0.125693	0.627815
Sh01_58419215	Sh01	42.1541	0.0837767	0.482498
Sh01_60466199	Sh01	42.3651	0.0858854	0.639396
Sh01_60697690	Sh01	42.5771	0.084198	0.159004
Sh01_60970040	Sh01	42.7891	0.0897073	0.178341
cSh01.loc43	Sh01	43	0.281359	0.18211
Sh01_64800061	Sh01	43.0011	0.282597	0.182122
Sh01_71792208	Sh01	43.2131	0.297401	0.0113203
Sh01_72010529	Sh01	43.4252	0.287959	0.0164869
Sh01_72085735	Sh01	43.6372	0.153833	0.0358202
Sh01_72119437	Sh01	43.8482	0.160253	0.0289875
cSh01.loc44	Sh01	44	0.178262	0.0394577
Sh01_72119563	Sh01	44.4842	0.228246	0.11055
cSh01.loc45	Sh01	45	0.185196	0.113735
cSh01.loc46	Sh01	46	0.132995	0.13341
Sh01_72119620	Sh01	46.8222	0.136649	0.144351
cSh01.loc47	Sh01	47	0.131172	0.227449
Sh01_72135188	Sh01	47.0332	0.131979	0.271882
cSh01.loc48	Sh01	48	0.0737527	0.137793
Sh01_72144605	Sh01	48.9442	0.0386119	0.206164
cSh01.loc49	Sh01	49	0.0393571	0.215761
cSh01.loc50	Sh01	50	0.0589621	0.444512
Sh01_72182649	Sh01	50.2162	0.0641402	0.497262
cSh01.loc51	Sh01	51	0.0566203	0.404432
cSh01.loc52	Sh01	52	0.0695873	0.288541
cSh01.loc53	Sh01	53	0.106615	0.192833
cSh01.loc54	Sh01	54	0.160158	0.12714
Sh01_72182677	Sh01	54.7132	0.202638	0.0986971
cSh01.loc55	Sh01	55	0.187007	0.097566
cSh01.loc56	Sh01	56	0.144632	0.10935
cSh01.loc57	Sh01	57	0.124904	0.14613
Sh01_72242388	Sh01	57.4783	0.123508	0.17068
cSh01.loc58	Sh01	58	0.12553	0.168195
cSh01.loc59	Sh01	59	0.138779	0.161376
cSh01.loc60	Sh01	60	0.165422	0.151753
cSh01.loc61	Sh01	61	0.205319	0.139507
cSh01.loc62	Sh01	62	0.256501	0.125242
cSh01.loc63	Sh01	63	0.315437	0.109895
cSh01.loc64	Sh01	64	0.37781	0.0945374
cSh01.loc65	Sh01	65	0.439448	0.080134
cSh01.loc66	Sh01	66	0.497057	0.0673793
Sh01_72243106	Sh01	66.0633	0.500479	0.0666449
Sh01_72243226	Sh01	66.2763	0.556508	0.0547188
cSh01.loc67	Sh01	67	0.59308	0.0528684
cSh01.loc68	Sh01	68	0.641343	0.0497274
cSh01.loc69	Sh01	69	0.683472	0.0459888
cSh01.loc70	Sh01	70	0.715648	0.0418455
cSh01.loc71	Sh01	71	0.734669	0.0375958
cSh01.loc72	Sh01	72	0.738781	0.0335861
cSh01.loc73	Sh01	73	0.728151	0.0301279
cSh01.loc74	Sh01	74	0.704739	0.0274289
cSh01.loc75	Sh01	75	0.671673	0.0255636
cSh01.loc76	Sh01	76	0.632439	0.0244904
Sh01_72259951	Sh01	76.3173	0.619324	0.0242988
Sh01_72260212	Sh01	76.5293	0.61931	0.0337332
Sh01_72273758	Sh01	76.9523	0.542925	0.0909645
Sh02_45766	Sh02	0	1.48641	0.659207
cSh02.loc1	Sh02	1	1.52574	0.761326
cSh02.loc2	Sh02	2	1.56254	0.876151
cSh02.loc3	Sh02	3	1.58772	0.995087
cSh02.loc4	Sh02	4	1.59014	1.10081
cSh02.loc5	Sh02	5	1.56163	1.16845
cSh02.loc6	Sh02	6	1.50313	1.17481
cSh02.loc7	Sh02	7	1.42644	1.1127
Sh02_45801	Sh02	7.18301	1.41188	1.09497
Sh02_45822	Sh02	7.39402	1.41188	1.11154
cSh02.loc8	Sh02	8	1.43301	1.15727
cSh02.loc9	Sh02	9	1.45297	1.22244
cSh02.loc10	Sh02	10	1.44167	1.27196
cSh02.loc11	Sh02	11	1.38208	1.30805
cSh02.loc12	Sh02	12	1.26302	1.33793
cSh02.loc13	Sh02	13	1.09351	1.3682
Sh02_45993	Sh02	13.667	0.96833	1.38841
cSh02.loc14	Sh02	14	0.974881	1.49845
cSh02.loc15	Sh02	15	1.01096	1.84302
cSh02.loc16	Sh02	16	1.0559	2.07608
Sh02_60443	Sh02	16.005	1.0561	2.07665
Sh02_117687	Sh02	16.216	1.0561	2.17972
cSh02.loc17	Sh02	17	1.04595	2.48452
cSh02.loc18	Sh02	18	0.995759	2.4404
Sh02_185784	Sh02	18.1271	0.987293	2.39156
Sh02_185834	Sh02	18.9751	1.60684	1.66566
cSh02.loc19	Sh02	19	1.61252	1.66554
cSh02.loc20	Sh02	20	1.7451	1.64492
Sh02_186999	Sh02	20.4591	1.70314	1.62615
cSh02.loc21	Sh02	21	1.39958	1.61731
Sh02_188672	Sh02	21.0961	1.33369	1.58176
Sh02_194537	Sh02	21.3071	1.25571	1.79032
cSh02.loc22	Sh02	22	1.28225	2.13263
cSh02.loc23	Sh02	23	0.989107	2.15662
Sh02_272138	Sh02	23.0051	0.986457	2.1542
cSh02.loc24	Sh02	24	1.25715	2.36043
Sh02_297745	Sh02	24.2761	1.21866	2.11496
Sh02_367594	Sh02	24.7011	0.970293	0.807431
Sh02_403583	Sh02	24.9121	0.391314	0.929608
cSh02.loc25	Sh02	25	0.391244	0.929636
Sh02_428737	Sh02	25.1242	0.391145	0.929676
Sh02_921093	Sh02	25.3362	0.391146	0.929674
Sh02_15613583	Sh02	25.5482	0.354139	0.95967
Sh02_18502757	Sh02	25.7602	0.07841	0.224331
Sh02_18806453	Sh02	25.9722	0.0367828	0.190993
cSh02.loc26	Sh02	26	0.0367822	0.190994
Sh02_19539847	Sh02	26.1832	0.0367782	0.191
Sh02_20543310	Sh02	26.3952	0.0367934	0.190997
Sh02_20956287	Sh02	26.6072	0.145199	0.164911
Sh02_21860515	Sh02	26.8192	0.155001	0.307433
cSh02.loc27	Sh02	27	0.134986	0.497504
Sh02_23843788	Sh02	27.0312	0.308672	0.355157
Sh02_26515345	Sh02	27.2432	0.157201	0.304961
Sh02_26770947	Sh02	27.6663	0.481778	0.161033
Sh02_28607707	Sh02	27.8783	0.484247	0.161191
cSh02.loc28	Sh02	28	0.484247	0.161191
Sh02_30182641	Sh02	28.0903	0.484247	0.161191
Sh02_30277489	Sh02	28.3023	0.484212	0.161204
Sh02_30310848	Sh02	28.5143	0.374888	0.20688
Sh02_30795483	Sh02	28.7263	0.571907	0.305116
Sh02_30896950	Sh02	28.9383	0.464043	0.340585
cSh02.loc29	Sh02	29	0.464055	0.340571
Sh02_31583300	Sh02	29.1503	0.464084	0.340538
Sh02_32153444	Sh02	29.3613	0.463457	0.320441
Sh02_32287743	Sh02	29.5734	0.34897	0.304553
Sh02_32301971	Sh02	29.7854	0.541088	0.322112
Sh02_33964085	Sh02	29.9974	0.314749	0.381046
cSh02.loc30	Sh02	30	0.316122	0.379736
Sh02_34494932	Sh02	30.2094	0.410706	0.275252
Sh02_34618307	Sh02	30.4214	0.383053	0.204132
cSh02.loc31	Sh02	31	0.349624	0.248538
Sh02_34740845	Sh02	31.0574	0.353425	0.257702
Sh02_34741000	Sh02	31.2694	0.376529	0.286271
Sh02_34828416	Sh02	31.4814	0.409342	0.301404
Sh02_34896520	Sh02	31.6924	0.417039	0.238907
Sh02_34925657	Sh02	31.9044	0.800649	0.270186
cSh02.loc32	Sh02	32	0.809819	0.283156
Sh02_35041411	Sh02	32.1165	0.810897	0.310995
Sh02_35138977	Sh02	32.3285	0.704556	0.306538
Sh02_35145323	Sh02	32.5395	0.704549	0.372547
Sh02_35168580	Sh02	32.7525	0.763956	0.465274
Sh02_36427496	Sh02	32.9645	0.775022	0.357618
cSh02.loc33	Sh02	33	0.778359	0.370765
Sh02_36531371	Sh02	33.1755	0.78632	0.438432
Sh02_37206756	Sh02	33.3875	0.867094	0.346793
Sh02_38249657	Sh02	33.5995	0.867124	0.34679
Sh02_38315679	Sh02	33.8115	0.871147	0.419959
cSh02.loc34	Sh02	34	0.883841	0.402582
Sh02_39552415	Sh02	34.0235	0.883665	0.399634
Sh02_39750189	Sh02	34.2356	0.896471	0.429369
Sh02_39754136	Sh02	34.4476	0.89648	0.429339
Sh02_39760548	Sh02	34.6586	0.909546	0.331933
Sh02_40378209	Sh02	34.8706	0.7932	0.321317
cSh02.loc35	Sh02	35	0.793168	0.354743
Sh02_40412934	Sh02	35.0836	0.793147	0.378077
Sh02_40677958	Sh02	35.2946	0.738306	0.272874
Sh02_40736341	Sh02	35.5066	0.338278	0.305438
Sh02_40833919	Sh02	35.7186	0.338139	0.322188
Sh02_41419260	Sh02	35.9306	0.287773	0.316596
cSh02.loc36	Sh02	36	0.400143	0.312763
Sh02_41440303	Sh02	36.1426	0.728083	0.301296
Sh02_42186880	Sh02	36.3537	0.728252	0.301574
Sh02_42236409	Sh02	36.5667	0.732398	0.305005
Sh02_42359714	Sh02	36.7787	0.756112	0.306514
Sh02_42409246	Sh02	36.9897	0.727613	0.301938
cSh02.loc37	Sh02	37	0.720441	0.280557
Sh02_42425985	Sh02	37.2027	0.553188	0.035485
Sh02_42432315	Sh02	37.4137	0.434764	0.0662479
Sh02_42438801	Sh02	37.8377	0.446119	0.0837113
cSh02.loc38	Sh02	38	0.446131	0.0622763
Sh02_42913714	Sh02	38.0487	0.446134	0.0610623
Sh02_46120570	Sh02	38.2617	0.441438	0.129904
Sh02_46745980	Sh02	38.4727	0.245189	0.186472
Sh02_46864927	Sh02	38.6848	0.231535	0.188882
Sh02_48165210	Sh02	38.8968	0.222477	0.183663
cSh02.loc39	Sh02	39	0.222497	0.183664
Sh02_48173692	Sh02	39.1088	0.222518	0.183665
Sh02_48333277	Sh02	39.3208	0.383378	0.18205
Sh02_52305577	Sh02	39.7438	0.0791653	0.221272
cSh02.loc40	Sh02	40	0.0802758	0.221532
Sh02_52400113	Sh02	40.3808	0.0813735	0.221843
cSh02.loc41	Sh02	41	0.208029	0.18877
Sh02_52400130	Sh02	41.2278	0.272442	0.216293
cSh02.loc42	Sh02	42	0.283691	0.230157
cSh02.loc43	Sh02	43	0.28365	0.290197
Sh02_52401659	Sh02	43.3518	0.280689	0.318495
cSh02.loc44	Sh02	44	0.257256	0.300828
cSh02.loc45	Sh02	45	0.229043	0.278512
cSh02.loc46	Sh02	46	0.212614	0.265288
cSh02.loc47	Sh02	47	0.210664	0.26077
cSh02.loc48	Sh02	48	0.224809	0.262093
cSh02.loc49	Sh02	49	0.25441	0.266234
cSh02.loc50	Sh02	50	0.296733	0.271126
Sh02_52460299	Sh02	50.5348	0.323145	0.273636
Sh02_52460339	Sh02	50.7468	0.432639	0.413693
cSh02.loc51	Sh02	51	0.448228	0.38099
Sh02_52509090	Sh02	51.1698	0.450567	0.347176
Sh02_52527186	Sh02	51.3829	0.45057	0.347159
cSh02.loc52	Sh02	52	0.479959	0.337977
cSh02.loc53	Sh02	53	0.528271	0.322689
cSh02.loc54	Sh02	54	0.574683	0.307627
cSh02.loc55	Sh02	55	0.616117	0.293579
cSh02.loc56	Sh02	56	0.649863	0.281246
cSh02.loc57	Sh02	57	0.674137	0.271137
cSh02.loc58	Sh02	58	0.688379	0.263513
cSh02.loc59	Sh02	59	0.693193	0.258382
Sh02_52527272	Sh02	59.2599	0.693067	0.257442
Sh02_52557554	Sh02	59.6829	0.670548	0.0826486
cSh02.loc60	Sh02	60	0.673273	0.0779271
Sh02_52557756	Sh02	60.1069	0.67412	0.0764667
Sh02_52557778	Sh02	60.3199	0.612638	0.1052
cSh02.loc61	Sh02	61	0.582806	0.176371
Sh02_52557796	Sh02	61.3799	0.582493	0.214642
cSh02.loc62	Sh02	62	0.587568	0.145104
cSh02.loc63	Sh02	63	0.605361	0.0850825
cSh02.loc64	Sh02	64	0.633648	0.0982498
cSh02.loc65	Sh02	65	0.668534	0.171505
cSh02.loc66	Sh02	66	0.705269	0.278541
Sh02_52557838	Sh02	66.3149	0.716488	0.314931
Sh03_8867	Sh03	0	0.443287	0.76897
cSh03.loc1	Sh03	1	0.404745	0.780298
cSh03.loc2	Sh03	2	0.361371	0.788287
cSh03.loc3	Sh03	3	0.314235	0.792626
cSh03.loc4	Sh03	4	0.265376	0.793979
cSh03.loc5	Sh03	5	0.217828	0.794157
cSh03.loc6	Sh03	6	0.175265	0.795621
cSh03.loc7	Sh03	7	0.141229	0.800314
cSh03.loc8	Sh03	8	0.118169	0.808464
cSh03.loc9	Sh03	9	0.10682	0.818336
Sh03_8954	Sh03	9.06301	0.106485	0.818947
Sh03_8958	Sh03	9.70002	0.126626	0.726855
cSh03.loc10	Sh03	10	0.126017	0.736095
cSh03.loc11	Sh03	11	0.132446	0.726834
cSh03.loc12	Sh03	12	0.154543	0.631027
Sh03_9488	Sh03	12.465	0.168822	0.560292
cSh03.loc13	Sh03	13	0.137102	0.631094
cSh03.loc14	Sh03	14	0.124253	0.764006
Sh03_15264	Sh03	14.803	0.168453	0.847943
cSh03.loc15	Sh03	15	0.16694	0.836173
cSh03.loc16	Sh03	16	0.175787	0.775057
cSh03.loc17	Sh03	17	0.218561	0.739617
Sh03_15376	Sh03	17.568	0.252596	0.743594
cSh03.loc18	Sh03	18	0.193597	0.405921
Sh03_15676	Sh03	18.6281	0.202917	0.101916
cSh03.loc19	Sh03	19	0.192082	0.0984533
Sh03_33721	Sh03	19.4761	0.175398	0.0983296
cSh03.loc20	Sh03	20	0.29703	0.229982
Sh03_33873	Sh03	20.1111	0.336004	0.25406
Sh03_41001	Sh03	20.9591	0.497377	0.216134
cSh03.loc21	Sh03	21	0.497385	0.203823
Sh03_41181	Sh03	21.1711	0.497418	0.154382
Sh03_41335	Sh03	21.3831	0.552522	0.158784
Sh03_53144	Sh03	21.5951	0.77516	0.257077
cSh03.loc22	Sh03	22	0.71572	0.256772
cSh03.loc23	Sh03	23	0.571251	0.240086
Sh03_72668	Sh03	23.2921	0.549476	0.231137
Sh03_124938	Sh03	23.5031	0.549448	0.231105
Sh03_236266	Sh03	23.9272	0.369337	0.0839284
cSh03.loc24	Sh03	24	0.380671	0.0811009
Sh03_361017	Sh03	24.3522	0.589422	0.0603787
Sh03_413749	Sh03	24.7762	0.394451	0.033631
Sh03_423722	Sh03	24.9872	0.394437	0.0324687
cSh03.loc25	Sh03	25	0.395841	0.0325856
Sh03_476254	Sh03	25.1992	0.416981	0.0357771
Sh03_937419	Sh03	25.4112	0.417	0.0576409
Sh03_1353882	Sh03	25.6232	0.459851	0.0412018
Sh03_1572175	Sh03	25.8352	0.459859	0.0412201
cSh03.loc26	Sh03	26	0.459832	0.0412194
Sh03_4577487	Sh03	26.0472	0.459825	0.0412192
Sh03_4773311	Sh03	26.2582	0.366342	0.0364934
Sh03_4886796	Sh03	26.4703	0.366347	0.0364761
Sh03_4910700	Sh03	26.6823	0.457476	0.0706856
Sh03_5064094	Sh03	26.8943	0.477165	0.0530656
cSh03.loc27	Sh03	27	0.47716	0.0530674
Sh03_5098759	Sh03	27.1053	0.477155	0.0530692
Sh03_6328399	Sh03	27.3173	0.408286	0.078738
Sh03_6544260	Sh03	27.5293	0.395273	0.0651976
Sh03_7019978	Sh03	27.7413	0.431349	0.0665682
cSh03.loc28	Sh03	28	0.568923	0.139947
Sh03_7034156	Sh03	28.1653	0.67292	0.312381
Sh03_7567217	Sh03	28.3773	0.672969	0.312455
Sh03_9358469	Sh03	28.5893	0.621389	0.215268
Sh03_10001556	Sh03	28.8013	0.573246	0.381803
cSh03.loc29	Sh03	29	0.332926	0.883818
Sh03_10310357	Sh03	29.0134	0.318227	0.902563
Sh03_10754766	Sh03	29.2244	0.318133	0.902316
Sh03_11520716	Sh03	29.4364	0.269896	0.172935
Sh03_11638909	Sh03	29.6484	0.622401	0.205887
Sh03_16178972	Sh03	29.8614	0.729046	0.413616
cSh03.loc30	Sh03	30	0.735589	0.437556
Sh03_21768122	Sh03	30.0724	0.735612	0.522973
Sh03_24703218	Sh03	30.2844	0.735539	0.437006
Sh03_27689695	Sh03	30.4964	0.512916	0.489025
Sh03_29120749	Sh03	30.7084	0.497167	0.835537
Sh03_29154296	Sh03	30.9195	0.486124	0.720748
cSh03.loc31	Sh03	31	0.57689	0.706835
Sh03_33422694	Sh03	31.1315	0.632756	0.686176
Sh03_33460233	Sh03	31.3435	0.632554	0.686165
Sh03_33485989	Sh03	31.5555	0.141204	0.673849
Sh03_33614240	Sh03	31.7675	0.141142	0.673788
Sh03_34001935	Sh03	31.9795	0.242581	0.552512
cSh03.loc32	Sh03	32	0.234338	0.553146
Sh03_34028199	Sh03	32.1915	0.145074	0.5545
Sh03_34363074	Sh03	32.6145	0.483215	0.557039
Sh03_35539040	Sh03	32.8265	0.6671	0.603916
cSh03.loc33	Sh03	33	0.410354	0.541716
Sh03_35889975	Sh03	33.0385	0.357542	0.532399
Sh03_35902916	Sh03	33.2505	0.256541	0.549478
Sh03_36267274	Sh03	33.4626	0.259881	0.51407
Sh03_36531535	Sh03	33.6736	0.263988	0.522973
Sh03_37946774	Sh03	33.8866	0.263982	0.522981
cSh03.loc34	Sh03	34	0.263987	0.530771
Sh03_38286946	Sh03	34.0976	0.263991	0.538214
Sh03_39009865	Sh03	34.3096	0.268737	0.514119
Sh03_39183433	Sh03	34.5216	0.274028	0.521536
Sh03_39639675	Sh03	34.7336	0.38045	0.233568
Sh03_42762078	Sh03	34.9456	0.380455	0.231566
cSh03.loc35	Sh03	35	0.364423	0.233653
Sh03_43244737	Sh03	35.1576	0.309363	0.241518
Sh03_43954057	Sh03	35.3687	0.309273	0.241513
Sh03_44105388	Sh03	35.5817	0.157721	0.227408
Sh03_44318760	Sh03	35.7927	0.157687	0.0107256
cSh03.loc36	Sh03	36	0.157702	0.0107288
Sh03_44516337	Sh03	36.0057	0.157702	0.0107289
Sh03_44696995	Sh03	36.2167	0.206327	0.0121838
Sh03_44701925	Sh03	36.4287	0.116786	0.0121456
Sh03_46414269	Sh03	36.6407	0.104792	0.0239361
Sh03_46424052	Sh03	36.8527	0.104793	0.0239417
cSh03.loc37	Sh03	37	0.104707	0.0239433
Sh03_46985745	Sh03	37.0637	0.10467	0.0239439
Sh03_50097938	Sh03	37.2767	0.069212	0.0270569
Sh03_50740797	Sh03	37.4877	0.0692815	0.0506167
Sh03_50833220	Sh03	37.7008	0.069281	0.126582
Sh03_50920061	Sh03	37.9118	0.0679039	0.0955622
cSh03.loc38	Sh03	38	0.0647671	0.102309
Sh03_54500462	Sh03	38.3358	0.0683221	0.164313
Sh03_54500676	Sh03	38.7598	0.179017	0.359609
cSh03.loc39	Sh03	39	0.166654	0.321854
Sh03_54519838	Sh03	39.3958	0.121859	0.246194
Sh03_54576559	Sh03	39.8198	0.071853	1.51777
cSh03.loc40	Sh03	40	0.0662464	1.46978
Sh03_54602823	Sh03	40.0318	0.0651273	1.45421
Sh03_54617283	Sh03	40.2428	0.0651337	1.57086
cSh03.loc41	Sh03	41	0.183874	1.80644
Sh03_54621260	Sh03	41.7278	0.297483	1.95875
cSh03.loc42	Sh03	42	0.280081	2.06537
cSh03.loc43	Sh03	43	0.220215	2.41503
cSh03.loc44	Sh03	44	0.18285	2.61606
Sh03_54623440	Sh03	44.4928	0.174302	2.6572
cSh03.loc45	Sh03	45	0.137341	2.63825
cSh03.loc46	Sh03	46	0.0739754	2.51257
cSh03.loc47	Sh03	47	0.0380469	2.32723
Sh03_54689002	Sh03	47.2589	0.0335041	2.27898
cSh03.loc48	Sh03	48	0.0188071	2.21438
cSh03.loc49	Sh03	49	0.0454185	2.07019
cSh03.loc50	Sh03	50	0.118441	0.15246
cSh03.loc51	Sh03	51	0.215063	0.127505
Sh03_54715929	Sh03	51.1019	0.225205	0.12575
cSh03.loc52	Sh03	52	0.188172	0.146434
cSh03.loc53	Sh03	53	0.146333	0.18125
cSh03.loc54	Sh03	54	0.106346	0.227679
cSh03.loc55	Sh03	55	0.0708382	0.283435
cSh03.loc56	Sh03	56	0.0420136	0.345022
cSh03.loc57	Sh03	57	0.021201	0.408411
cSh03.loc58	Sh03	58	0.00866802	0.469837
cSh03.loc59	Sh03	59	0.00374633	0.526423
Sh03_54778848	Sh03	59.6869	0.00412266	0.561439
Sh03_54796590	Sh03	59.8989	0.00411825	0.570835
cSh03.loc60	Sh03	60	0.00103891	0.575509
Sh03_54796794	Sh03	60.3229	0.0378591	0.593879
Sh03_54821753	Sh03	60.7459	0.14113	0.608529
cSh03.loc61	Sh03	61	0.146763	0.627595
cSh03.loc62	Sh03	62	0.173496	0.67237
Sh03_54829312	Sh03	62.2309	0.180058	0.675291
cSh03.loc63	Sh03	63	0.206164	0.863197
cSh03.loc64	Sh03	64	0.243768	1.11156
cSh03.loc65	Sh03	65	0.283771	1.32214
cSh03.loc66	Sh03	66	0.324363	1.46402
cSh03.loc67	Sh03	67	0.363258	1.53253
Sh03_54876310	Sh03	67.3879	0.377241	1.54203
Sh04_5547	Sh04	0	0.391143	0.838206
cSh04.loc1	Sh04	1	0.437457	1.16722
Sh04_5574	Sh04	1.27201	0.445504	1.27009
cSh04.loc2	Sh04	2	0.406261	1.1371
cSh04.loc3	Sh04	3	0.382041	0.892495
Sh04_16876	Sh04	3.39602	0.379147	0.796348
Sh04_16899	Sh04	3.82003	0.523366	1.22191
cSh04.loc4	Sh04	4	0.502097	1.34482
Sh04_17032	Sh04	4.45504	0.414305	1.599
Sh04_25301	Sh04	4.88005	0.403067	1.55004
cSh04.loc5	Sh04	5	0.399941	1.55976
cSh04.loc6	Sh04	6	0.371812	1.63836
cSh04.loc7	Sh04	7	0.340934	1.70781
cSh04.loc8	Sh04	8	0.308628	1.76265
cSh04.loc9	Sh04	9	0.276949	1.7977
cSh04.loc10	Sh04	10	0.248481	1.80915
cSh04.loc11	Sh04	11	0.225835	1.79557
cSh04.loc12	Sh04	12	0.210984	1.75836
cSh04.loc13	Sh04	13	0.204722	1.7014
Sh04_55350	Sh04	13.7031	0.205231	1.65258
Sh04_55366	Sh04	13.9151	0.365525	1.26183
cSh04.loc14	Sh04	14	0.357908	1.25794
Sh04_55381	Sh04	14.3381	0.314647	1.18245
Sh04_55437	Sh04	14.9751	0.232781	1.33499
cSh04.loc15	Sh04	15	0.229448	1.34711
Sh04_55448	Sh04	15.1871	0.205999	1.40672
cSh04.loc16	Sh04	16	0.197773	1.33092
cSh04.loc17	Sh04	17	0.188773	1.2252
cSh04.loc18	Sh04	18	0.182428	1.1108
cSh04.loc19	Sh04	19	0.180436	0.997383
cSh04.loc20	Sh04	20	0.184195	0.898326
cSh04.loc21	Sh04	21	0.194115	0.826996
cSh04.loc22	Sh04	22	0.209223	0.791717
Sh04_95965	Sh04	22.8311	0.224234	0.790229
cSh04.loc23	Sh04	23	0.223081	0.790806
Sh04_96013	Sh04	23.0431	0.22288	0.788062
cSh04.loc24	Sh04	24	0.340364	0.574735
Sh04_123054	Sh04	24.5281	0.423679	0.510085
cSh04.loc25	Sh04	25	0.332945	0.501419
Sh04_123553	Sh04	25.8001	0.218408	0.450048
cSh04.loc26	Sh04	26	0.205661	0.470199
Sh04_123674	Sh04	26.8602	0.180852	0.625332
cSh04.loc27	Sh04	27	0.171874	0.614902
cSh04.loc28	Sh04	28	0.103807	0.464216
Sh04_140421	Sh04	28.3452	0.0855619	0.393326
Sh04_180623	Sh04	28.7682	0.0947265	0.28643
cSh04.loc29	Sh04	29	0.135531	0.276603
Sh04_203086	Sh04	29.6162	0.371973	0.193159
Sh04_277259	Sh04	29.8282	0.36482	0.211155
cSh04.loc30	Sh04	30	0.364798	0.21114
Sh04_479696	Sh04	30.0402	0.364793	0.211136
Sh04_547207	Sh04	30.2522	0.30407	0.15836
Sh04_1745873	Sh04	30.4642	0.304052	0.206103
Sh04_2247065	Sh04	30.6752	0.297497	0.181294
Sh04_2346643	Sh04	30.8872	0.345865	0.154842
cSh04.loc31	Sh04	31	0.428705	0.29908
Sh04_2854004	Sh04	31.0993	0.519494	0.769735
Sh04_4723235	Sh04	31.3113	0.845118	0.5593
Sh04_4746448	Sh04	31.5233	0.42431	0.353865
Sh04_5309546	Sh04	31.9473	0.424418	0.353483
cSh04.loc32	Sh04	32	0.431468	0.178194
Sh04_5521010	Sh04	32.1593	0.312595	0.068658
Sh04_5583367	Sh04	32.3713	0.312415	0.0686535
Sh04_10607136	Sh04	32.5833	0.0399062	0.0500187
Sh04_12097390	Sh04	32.7943	0.0398882	0.285702
cSh04.loc33	Sh04	33	0.391541	0.344787
Sh04_14102381	Sh04	33.0063	0.391542	0.352407
Sh04_14777493	Sh04	33.2183	0.655113	0.445234
Sh04_16780081	Sh04	33.4303	0.655143	0.445179
Sh04_17082333	Sh04	33.6424	0.894102	0.325087
Sh04_18035509	Sh04	33.8544	0.894274	0.325089
cSh04.loc34	Sh04	34	0.944035	0.345302
Sh04_20232817	Sh04	34.0664	0.925182	0.361029
Sh04_20331018	Sh04	34.2784	0.638188	0.332879
Sh04_20579709	Sh04	34.7024	0.402322	0.0818079
cSh04.loc35	Sh04	35	0.587515	0.079115
Sh04_20580188	Sh04	35.1254	0.664522	0.0989928
Sh04_20814583	Sh04	35.3374	1.01056	0.118748
Sh04_21041877	Sh04	35.5494	1.67837	0.07393
Sh04_22367358	Sh04	35.7614	1.91485	0.0475108
cSh04.loc36	Sh04	36	1.97782	0.062003
Sh04_25542405	Sh04	36.1844	1.9927	0.0724949
Sh04_25754640	Sh04	36.3975	2.16598	0.0310342
Sh04_27241896	Sh04	36.6085	2.16589	0.0310272
Sh04_28665586	Sh04	36.8205	2.21933	0.0715596
cSh04.loc37	Sh04	37	2.19147	0.024973
Sh04_28718021	Sh04	37.0325	2.18823	0.0284555
Sh04_29357008	Sh04	37.2445	2.18429	0.0886951
Sh04_29392537	Sh04	37.6675	2.19439	0.120013
Sh04_30056456	Sh04	37.8805	2.43015	0.234259
cSh04.loc38	Sh04	38	2.26836	0.237452
Sh04_30131058	Sh04	38.0925	2.20137	0.228119
Sh04_30283431	Sh04	38.7275	2.10518	0.305473
Sh04_30564803	Sh04	38.9395	2.10517	0.305482
cSh04.loc39	Sh04	39	2.10517	0.305478
Sh04_30619194	Sh04	39.1516	2.10517	0.305466
Sh04_31178778	Sh04	39.3626	2.10517	0.3159
Sh04_32005107	Sh04	39.5756	2.1052	0.315959
Sh04_33778188	Sh04	39.7866	1.94908	0.487511
Sh04_34170988	Sh04	39.9986	1.91474	0.705778
cSh04.loc40	Sh04	40	1.91554	0.705016
Sh04_34208246	Sh04	40.2106	2.11322	0.586099
Sh04_34315033	Sh04	40.6346	1.92864	0.526566
Sh04_34510161	Sh04	40.8466	1.92864	0.526735
cSh04.loc41	Sh04	41	1.91026	0.717456
Sh04_34607060	Sh04	41.0586	1.87838	0.759066
Sh04_34798117	Sh04	41.2707	1.83304	0.690587
Sh04_35668422	Sh04	41.4817	1.85445	0.673238
Sh04_35970832	Sh04	41.6937	1.99324	0.535098
Sh04_36180753	Sh04	41.9057	1.23691	0.54007
cSh04.loc42	Sh04	42	1.23682	0.540072
Sh04_36185097	Sh04	42.1177	1.23671	0.540074
Sh04_36390093	Sh04	42.3297	1.23192	0.542089
Sh04_36477799	Sh04	42.7527	1.35017	0.580808
cSh04.loc43	Sh04	43	0.538581	0.635092
Sh04_36784349	Sh04	43.1767	0.568813	0.608468
Sh04_36869592	Sh04	43.3897	0.486495	0.609028
Sh04_36887155	Sh04	43.6007	0.575277	0.77914
cSh04.loc44	Sh04	44	0.774101	0.707614
Sh04_36912296	Sh04	44.0247	0.785552	0.703299
Sh04_36912456	Sh04	44.2368	0.442367	0.708032
Sh04_37263440	Sh04	44.4478	0.384571	0.766084
Sh04_37344311	Sh04	44.8718	0.338353	0.695774
cSh04.loc45	Sh04	45	0.338374	0.531511
Sh04_37582716	Sh04	45.0838	0.338389	0.421486
Sh04_37607760	Sh04	45.2958	0.430056	0.338037
Sh04_37607826	Sh04	45.5078	0.554912	0.352509
Sh04_37697087	Sh04	45.7198	0.554959	0.35249
Sh04_37798270	Sh04	45.9318	0.621332	0.305574
cSh04.loc46	Sh04	46	0.614388	0.315944
Sh04_37972140	Sh04	46.1428	0.594082	0.342088
Sh04_38181130	Sh04	46.3548	0.585985	0.244951
Sh04_38412000	Sh04	46.5669	0.581996	0.250954
Sh04_38483932	Sh04	46.7789	0.380983	0.19879
Sh04_38510623	Sh04	46.9909	0.380924	0.234668
cSh04.loc47	Sh04	47	0.380696	0.235673
Sh04_38741485	Sh04	47.4149	0.343258	0.311728
Sh04_39168243	Sh04	47.6269	0.263355	0.305171
cSh04.loc48	Sh04	48	0.282066	0.214717
Sh04_39212647	Sh04	48.0509	0.281363	0.202254
Sh04_39366807	Sh04	48.2619	0.181051	0.211856
Sh04_39536174	Sh04	48.4749	0.181031	0.211886
Sh04_39631130	Sh04	48.6859	0.189583	0.310512
Sh04_39939268	Sh04	48.898	0.224279	0.316497
cSh04.loc49	Sh04	49	0.206961	0.34155
Sh04_40237580	Sh04	49.11	0.186541	0.364224
Sh04_40728250	Sh04	49.322	0.194832	0.375706
Sh04_40762637	Sh04	49.533	0.175171	0.311428
Sh04_40914243	Sh04	49.745	0.175175	0.311405
Sh04_40914518	Sh04	49.957	0.192703	0.30663
cSh04.loc50	Sh04	50	0.193867	0.312406
Sh04_41041186	Sh04	50.169	0.208422	0.330082
Sh04_41107629	Sh04	50.381	0.213428	0.367595
Sh04_41531855	Sh04	50.593	0.265382	0.241395
Sh04_41963655	Sh04	50.804	0.265407	0.241372
cSh04.loc51	Sh04	51	0.273859	0.271281
Sh04_42969213	Sh04	51.017	0.274252	0.273586
Sh04_43073454	Sh04	51.2281	0.274208	0.273596
Sh04_43285518	Sh04	51.4411	0.25704	0.277531
Sh04_43402650	Sh04	51.6521	0.207548	0.249232
Sh04_43429241	Sh04	51.8641	0.265542	0.35969
cSh04.loc52	Sh04	52	0.242128	0.375026
Sh04_43809345	Sh04	52.2871	0.196125	0.382052
Sh04_45011304	Sh04	52.4991	0.196119	0.382061
Sh04_45112157	Sh04	52.7121	0.204545	0.398377
cSh04.loc53	Sh04	53	0.257129	0.401506
Sh04_45296219	Sh04	53.1351	0.286061	0.409186
Sh04_45495046	Sh04	53.5591	0.243881	0.69295
Sh04_45509725	Sh04	53.7711	0.238838	0.524593
cSh04.loc54	Sh04	54	0.239898	0.506439
Sh04_45509951	Sh04	54.1952	0.240564	0.471689
Sh04_45538490	Sh04	54.4072	0.310777	0.416687
Sh04_45538502	Sh04	54.6182	0.259387	0.585453
cSh04.loc55	Sh04	55	0.262506	0.524016
Sh04_45547493	Sh04	55.4662	0.265672	0.444173
cSh04.loc56	Sh04	56	0.428043	0.621396
Sh04_45564438	Sh04	56.3142	0.53701	0.726893
Sh04_45564451	Sh04	56.5262	0.546877	0.824407
Sh04_45564513	Sh04	56.7382	0.659731	0.824958
Sh04_45564555	Sh04	56.9502	0.630206	0.859918
cSh04.loc57	Sh04	57	0.674098	0.876583
Sh04_45564618	Sh04	57.5852	1.22307	1.09409
Sh04_45566141	Sh04	57.7983	1.18782	1.10312
cSh04.loc58	Sh04	58	1.22987	1.05553
cSh04.loc59	Sh04	59	1.43563	0.793383
cSh04.loc60	Sh04	60	1.60241	0.539094
cSh04.loc61	Sh04	61	1.69849	0.351389
Sh04_45566148	Sh04	61.4243	1.71594	0.298336
Sh04_45566239	Sh04	61.6373	1.71595	0.298332
cSh04.loc62	Sh04	62	1.64818	0.303303
Sh04_45566265	Sh04	62.0603	1.62116	0.301023
Sh05_144013	Sh05	0	1.97399	0.420601
cSh05.loc1	Sh05	1	1.97159	0.330464
cSh05.loc2	Sh05	2	1.94545	0.274701
cSh05.loc3	Sh05	3	1.89413	0.269043
cSh05.loc4	Sh05	4	1.82195	0.319671
cSh05.loc5	Sh05	5	1.73788	0.41802
Sh05_151595	Sh05	5.15701	1.72438	0.436416
cSh05.loc6	Sh05	6	1.78841	0.479699
cSh05.loc7	Sh05	7	1.84135	0.530703
cSh05.loc8	Sh05	8	1.85975	0.577384
cSh05.loc9	Sh05	9	1.83605	0.615323
cSh05.loc10	Sh05	10	1.76775	0.640828
cSh05.loc11	Sh05	11	1.65886	0.652006
cSh05.loc12	Sh05	12	1.51917	0.649232
Sh05_170141	Sh05	12.57	1.43107	0.642261
cSh05.loc13	Sh05	13	1.40827	0.653481
cSh05.loc14	Sh05	14	1.32244	0.671928
cSh05.loc15	Sh05	15	1.18146	0.671289
cSh05.loc16	Sh05	16	0.984266	0.640546
cSh05.loc17	Sh05	17	0.752096	0.573387
cSh05.loc18	Sh05	18	0.526729	0.475617
Sh05_172552	Sh05	18.617	0.410153	0.40784
cSh05.loc19	Sh05	19	0.395073	0.321685
cSh05.loc20	Sh05	20	0.335394	0.164215
Sh05_173404	Sh05	20.527	0.297268	0.143898
cSh05.loc21	Sh05	21	0.31473	0.159394
cSh05.loc22	Sh05	22	0.372567	0.18732
cSh05.loc23	Sh05	23	0.451442	0.198441
Sh05_183363	Sh05	23.5081	0.49171	0.195635
Sh05_194123	Sh05	23.9311	0.493901	0.302626
cSh05.loc24	Sh05	24	0.4939	0.302631
Sh05_194360	Sh05	24.1431	0.493899	0.302641
Sh05_221125	Sh05	24.9911	0.499401	0.253642
cSh05.loc25	Sh05	25	0.498643	0.253522
cSh05.loc26	Sh05	26	0.383605	0.256461
cSh05.loc27	Sh05	27	0.243208	0.310902
Sh05_262938	Sh05	27.1151	0.229636	0.320026
Sh05_266105	Sh05	27.5391	0.225733	0.787445
Sh05_272271	Sh05	27.9631	0.109157	1.06515
cSh05.loc28	Sh05	28	0.0976088	1.07563
Sh05_278701	Sh05	28.1751	0.0719596	1.09602
Sh05_327323	Sh05	28.3871	0.0719795	1.09601
Sh05_364538	Sh05	28.5981	0.131278	1.06686
cSh05.loc29	Sh05	29	0.104113	1.07341
Sh05_578497	Sh05	29.8701	0.0433238	0.939162
cSh05.loc30	Sh05	30	0.0971868	0.733986
Sh05_917162	Sh05	30.0822	0.193743	0.592733
Sh05_962019	Sh05	30.2942	0.19493	0.653385
Sh05_1784463	Sh05	30.5062	0.19493	0.653398
Sh05_2021370	Sh05	30.7182	0.194907	0.653453
cSh05.loc31	Sh05	31	0.16013	0.855215
Sh05_2135291	Sh05	31.1422	0.182193	0.926714
Sh05_2157152	Sh05	31.3542	0.951312	0.769546
Sh05_2235430	Sh05	31.5662	0.94419	0.946611
Sh05_2421303	Sh05	31.7772	0.992932	0.927368
Sh05_2443454	Sh05	31.9892	0.992976	1.15399
cSh05.loc32	Sh05	32	0.992957	1.15514
Sh05_2745483	Sh05	32.2013	0.992806	1.10836
Sh05_3112836	Sh05	32.4133	0.992806	1.10836
Sh05_3213481	Sh05	32.6253	1.05621	1.15408
Sh05_4326864	Sh05	32.8373	1.10506	1.10778
cSh05.loc33	Sh05	33	1.12365	1.08747
Sh05_4455932	Sh05	33.0483	1.12667	1.06508
Sh05_4618133	Sh05	33.2613	1.0833	0.882148
Sh05_4852253	Sh05	33.4723	1.12657	0.693151
Sh05_5048641	Sh05	33.8963	0.494657	0.809601
cSh05.loc34	Sh05	34	0.371146	0.941648
Sh05_5567372	Sh05	34.1083	0.263573	1.01592
Sh05_5884729	Sh05	34.3203	0.263498	0.778645
Sh05_5891561	Sh05	34.7443	0.15972	0.689511
Sh05_5934864	Sh05	34.9564	0.167927	0.550705
cSh05.loc35	Sh05	35	0.146181	0.539274
Sh05_6022997	Sh05	35.1674	0.0893798	0.447232
Sh05_6192209	Sh05	35.3794	0.275105	0.489307
Sh05_6486633	Sh05	35.5914	0.275184	0.663625
Sh05_6569845	Sh05	35.8034	0.266428	0.625002
cSh05.loc36	Sh05	36	0.266435	0.447943
Sh05_6625281	Sh05	36.0154	0.266435	0.434017
Sh05_7374224	Sh05	36.2274	0.304256	0.481591
Sh05_7684644	Sh05	36.4394	0.340416	0.616302
Sh05_7788576	Sh05	36.8624	0.387546	1.10558
cSh05.loc37	Sh05	37	0.413191	1.11119
Sh05_8545769	Sh05	37.0754	0.421064	1.07888
Sh05_8663843	Sh05	37.2865	0.49762	1.19218
Sh05_8842920	Sh05	37.4985	0.331993	1.27666
Sh05_9001361	Sh05	37.7105	0.508449	1.08394
Sh05_9376719	Sh05	37.9225	0.508508	1.08386
cSh05.loc38	Sh05	38	0.508471	1.06614
Sh05_9479683	Sh05	38.1335	0.508408	0.970243
Sh05_9483270	Sh05	38.3465	0.241399	0.819086
Sh05_9540438	Sh05	38.5575	0.128514	0.624427
Sh05_9898596	Sh05	38.7705	0.14928	0.745456
Sh05_10176621	Sh05	38.9815	0.112421	0.544918
cSh05.loc39	Sh05	39	0.107497	0.55882
Sh05_10745532	Sh05	39.1936	0.0875396	0.690501
Sh05_10808520	Sh05	39.4056	0.08751	0.690499
Sh05_10901714	Sh05	39.6176	0.0726527	0.523553
Sh05_10901777	Sh05	39.8286	0.107419	0.310995
cSh05.loc40	Sh05	40	0.105653	0.267502
Sh05_11542148	Sh05	40.0416	0.104896	0.25259
Sh05_11673105	Sh05	40.2526	0.105705	0.192916
Sh05_11762107	Sh05	40.4646	0.0708385	0.261567
Sh05_11762339	Sh05	40.8886	0.113068	0.0901254
cSh05.loc41	Sh05	41	0.113069	0.0901495
Sh05_11826571	Sh05	41.1006	0.11307	0.0901713
Sh05_11826823	Sh05	41.3126	0.150254	0.178602
Sh05_11830602	Sh05	41.5247	0.291212	0.209833
Sh05_11911201	Sh05	41.7367	0.125409	0.440122
Sh05_11920718	Sh05	41.9477	0.125359	0.440383
cSh05.loc42	Sh05	42	0.125362	0.471169
Sh05_11947075	Sh05	42.1607	0.125371	0.560223
Sh05_12005821	Sh05	42.5837	0.222975	0.906307
Sh05_12006113	Sh05	42.7957	0.121998	0.842795
cSh05.loc43	Sh05	43	0.100303	1.00897
Sh05_12044249	Sh05	43.0077	0.099684	1.01355
Sh05_12121883	Sh05	43.2187	0.103589	1.18329
Sh05_12223543	Sh05	43.6427	0.136276	0.75985
Sh05_12415679	Sh05	43.8557	0.188568	0.429323
cSh05.loc44	Sh05	44	0.188619	0.42929
Sh05_12446694	Sh05	44.0667	0.188643	0.429274
Sh05_12518083	Sh05	44.2788	0.417716	0.525364
Sh05_12763877	Sh05	44.4908	0.421534	0.500033
Sh05_12912302	Sh05	44.9138	0.469512	0.448384
cSh05.loc45	Sh05	45	0.426253	0.342586
Sh05_12912667	Sh05	45.1258	0.357625	0.253428
Sh05_12937525	Sh05	45.5498	0.363873	0.191597
Sh05_12999055	Sh05	45.7618	0.296331	0.202928
Sh05_13302379	Sh05	45.9728	0.290964	0.180677
cSh05.loc46	Sh05	46	0.290959	0.180677
Sh05_13639000	Sh05	46.1848	0.290928	0.180672
Sh05_13640538	Sh05	46.6088	0.115893	0.174638
Sh05_13655546	Sh05	46.8209	0.115872	0.169589
cSh05.loc47	Sh05	47	0.115858	0.171889
Sh05_13690950	Sh05	47.0329	0.115856	0.173718
Sh05_13756465	Sh05	47.2449	0.31625	0.0688524
Sh05_13850119	Sh05	47.4569	0.265197	0.0637677
Sh05_14091115	Sh05	47.6679	0.261437	0.0737384
Sh05_14220155	Sh05	47.8809	0.29531	0.093805
cSh05.loc48	Sh05	48	0.295305	0.0938105
Sh05_14539857	Sh05	48.0929	0.295301	0.0938148
Sh05_14587121	Sh05	48.3039	0.248602	0.098421
Sh05_14654701	Sh05	48.5159	0.251356	0.0879365
Sh05_14731010	Sh05	48.7279	0.238567	0.0840672
Sh05_15003936	Sh05	48.94	0.0413924	0.0974677
cSh05.loc49	Sh05	49	0.0378257	0.107544
Sh05_15412394	Sh05	49.152	0.0478407	0.14032
Sh05_15421353	Sh05	49.364	0.0444466	0.0902276
Sh05_15944876	Sh05	49.576	0.235177	0.0774025
Sh05_16006391	Sh05	49.787	0.235263	0.0773975
Sh05_16142711	Sh05	49.999	0.232205	0.0699729
cSh05.loc50	Sh05	50	0.232138	0.0699006
Sh05_16396003	Sh05	50.212	0.225309	0.0643542
Sh05_16402050	Sh05	50.423	0.0423961	0.248547
Sh05_16409479	Sh05	50.635	0.0423666	0.0381352
cSh05.loc51	Sh05	51	0.0473199	0.0453334
Sh05_16436669	Sh05	51.483	0.0691167	0.108829
Sh05_16458261	Sh05	51.6951	0.0460961	0.163506
Sh05_16509601	Sh05	51.9071	0.0429633	0.236324
cSh05.loc52	Sh05	52	0.0429619	0.212257
Sh05_16527220	Sh05	52.1181	0.0429602	0.180546
Sh05_16602566	Sh05	52.3311	0.0404658	0.179564
Sh05_16694256	Sh05	52.5421	0.061019	0.305629
Sh05_16972505	Sh05	52.7541	0.104763	0.395316
Sh05_17231956	Sh05	52.9661	0.139313	0.217931
cSh05.loc53	Sh05	53	0.146936	0.208357
Sh05_17232758	Sh05	53.1771	0.191367	0.169371
Sh05_17285309	Sh05	53.3901	0.357049	0.0512128
Sh05_17421705	Sh05	53.6011	0.357094	0.0511941
Sh05_17771638	Sh05	53.8132	0.343634	0.0820987
cSh05.loc54	Sh05	54	0.424916	0.110901
Sh05_17785385	Sh05	54.0262	0.436579	0.11506
Sh05_17885017	Sh05	54.2372	0.220086	0.07009
Sh05_17918205	Sh05	54.4492	0.202092	0.0760966
Sh05_18020202	Sh05	54.6612	0.192287	0.0811727
Sh05_18121904	Sh05	54.8732	0.0846408	0.0877306
cSh05.loc55	Sh05	55	0.0918312	0.101957
Sh05_18272391	Sh05	55.0852	0.0952035	0.110704
Sh05_18351702	Sh05	55.2962	0.233781	0.201252
Sh05_18501320	Sh05	55.5092	0.0899497	0.167118
Sh05_18643834	Sh05	55.7202	0.165984	0.179504
Sh05_18771383	Sh05	55.9323	0.204147	0.148926
cSh05.loc56	Sh05	56	0.205491	0.152494
Sh05_18815661	Sh05	56.3563	0.217535	0.165948
Sh05_18989243	Sh05	56.5683	0.187202	0.241807
Sh05_18989389	Sh05	56.7803	0.187179	0.300192
Sh05_19096356	Sh05	56.9913	0.146995	0.344556
cSh05.loc57	Sh05	57	0.141482	0.340842
Sh05_19105079	Sh05	57.2043	0.0503981	0.252302
Sh05_19136551	Sh05	57.4153	0.0490278	0.222861
Sh05_19250116	Sh05	57.6283	0.0891297	0.148875
Sh05_19261688	Sh05	57.8393	0.0655263	0.164467
cSh05.loc58	Sh05	58	0.0835499	0.144538
Sh05_19283771	Sh05	58.0513	0.089008	0.13766
Sh05_19595616	Sh05	58.2634	0.116344	0.17909
Sh05_19750372	Sh05	58.4754	0.119805	0.179526
Sh05_19862485	Sh05	58.8984	0.120111	0.147869
cSh05.loc59	Sh05	59	0.120103	0.15753
Sh05_19975034	Sh05	59.1104	0.120095	0.167633
Sh05_20059523	Sh05	59.3224	0.0736749	0.17394
Sh05_20404960	Sh05	59.7464	0.172319	0.159188
Sh05_20429481	Sh05	59.9584	0.17439	0.15907
cSh05.loc60	Sh05	60	0.183206	0.159371
Sh05_20429759	Sh05	60.1704	0.282501	0.16451
Sh05_20475873	Sh05	60.3814	0.282576	0.159427
Sh05_20490351	Sh05	60.5944	0.325239	0.210022
Sh05_20514077	Sh05	60.8055	0.366322	0.231276
cSh05.loc61	Sh05	61	0.366293	0.231287
Sh05_20704675	Sh05	61.0175	0.366291	0.231288
Sh05_20721721	Sh05	61.2295	0.286509	0.252724
Sh05_20731490	Sh05	61.4415	0.326533	0.235989
Sh05_20789302	Sh05	61.6535	0.32014	0.194266
Sh05_20800626	Sh05	61.8655	0.211515	0.184768
cSh05.loc62	Sh05	62	0.211509	0.184782
Sh05_21088251	Sh05	62.0765	0.211506	0.184791
Sh05_21127881	Sh05	62.2895	0.292351	0.271898
Sh05_21128017	Sh05	62.5005	0.336589	0.267476
Sh05_21783836	Sh05	62.7135	0.330889	0.290975
Sh05_21898438	Sh05	62.9246	0.54035	0.227443
cSh05.loc63	Sh05	63	0.566285	0.228017
Sh05_21913550	Sh05	63.1366	0.622277	0.227802
Sh05_22176514	Sh05	63.3476	0.649913	0.226956
Sh05_22347873	Sh05	63.5606	0.575099	0.267415
Sh05_23166486	Sh05	63.7716	0.543937	0.284566
Sh05_23167137	Sh05	63.9846	0.543917	0.284556
cSh05.loc64	Sh05	64	0.542091	0.281001
Sh05_23188540	Sh05	64.4076	0.481876	0.18592
Sh05_23189372	Sh05	64.6196	0.429378	0.165954
cSh05.loc65	Sh05	65	0.810217	0.109188
Sh05_23189525	Sh05	65.0436	0.855242	0.103194
Sh05_23190892	Sh05	65.2556	1.02538	0.104153
cSh05.loc66	Sh05	66	0.932277	0.130727
cSh05.loc67	Sh05	67	0.802372	0.210593
Sh05_23211504	Sh05	67.5927	0.741457	0.264879
cSh05.loc68	Sh05	68	0.827628	0.213191
Sh05_23219386	Sh05	68.6527	1.00714	0.13871
cSh05.loc69	Sh05	69	0.998664	0.168595
Sh05_23239375	Sh05	69.7127	0.939403	0.219833
cSh05.loc70	Sh05	70	0.917009	0.225064
cSh05.loc71	Sh05	71	0.822336	0.238921
cSh05.loc72	Sh05	72	0.710748	0.243987
cSh05.loc73	Sh05	73	0.59767	0.240772
cSh05.loc74	Sh05	74	0.497783	0.232333
Sh05_23239877	Sh05	74.4287	0.461554	0.227996
cSh05.loc75	Sh05	75	0.408958	0.229298
cSh05.loc76	Sh05	76	0.305184	0.235465
cSh05.loc77	Sh05	77	0.20537	0.246977
Sh05_23267833	Sh05	77.8397	0.137756	0.259873
cSh05.loc78	Sh05	78	0.143072	0.262356
cSh05.loc79	Sh05	79	0.17847	0.276118
cSh05.loc80	Sh05	80	0.215609	0.284973
cSh05.loc81	Sh05	81	0.252099	0.288525
Sh05_23280347	Sh05	81.6827	0.275403	0.288766
Sh06_25367	Sh06	0	0.879103	1.31557
cSh06.loc1	Sh06	1	0.865931	1.34128
cSh06.loc2	Sh06	2	0.843118	1.36379
cSh06.loc3	Sh06	3	0.811012	1.37861
cSh06.loc4	Sh06	4	0.772896	1.38251
cSh06.loc5	Sh06	5	0.734241	1.37552
Sh06_25586	Sh06	5.60101	0.713138	1.36742
cSh06.loc6	Sh06	6	0.707183	1.38216
cSh06.loc7	Sh06	7	0.747334	1.39958
Sh06_36271	Sh06	7.72402	0.835588	1.39015
cSh06.loc8	Sh06	8	0.719092	1.38154
Sh06_36539	Sh06	8.36003	0.580373	1.37123
cSh06.loc9	Sh06	9	0.515341	1.47793
cSh06.loc10	Sh06	10	0.429267	1.46972
Sh06_46158	Sh06	10.483	0.403755	1.38223
cSh06.loc11	Sh06	11	0.390322	1.32727
Sh06_62030	Sh06	11.969	0.409652	1.02593
cSh06.loc12	Sh06	12	0.41166	1.02061
Sh06_65583	Sh06	12.6041	0.469264	0.838868
cSh06.loc13	Sh06	13	0.645754	0.879271
Sh06_85538	Sh06	13.4521	0.852806	0.931727
cSh06.loc14	Sh06	14	1.05721	0.895104
Sh06_89544	Sh06	14.9371	1.28586	0.763417
cSh06.loc15	Sh06	15	1.27502	0.755315
cSh06.loc16	Sh06	16	1.05211	0.621578
cSh06.loc17	Sh06	17	0.789349	0.527071
Sh06_124867	Sh06	17.2741	0.72454	0.51725
Sh06_180196	Sh06	17.4851	0.666112	0.521168
cSh06.loc18	Sh06	18	0.718348	0.48006
Sh06_194037	Sh06	18.3341	0.740962	0.433421
Sh06_203544	Sh06	18.5461	0.913668	0.432553
Sh06_212507	Sh06	18.7571	1.17921	0.483898
cSh06.loc19	Sh06	19	1.25306	0.597128
Sh06_263789	Sh06	19.3931	1.33015	0.767933
Sh06_263861	Sh06	19.6051	1.22191	0.763227
cSh06.loc20	Sh06	20	1.52395	0.765836
Sh06_306139	Sh06	20.0292	1.53853	0.76527
Sh06_315677	Sh06	20.6652	1.24229	0.935113
cSh06.loc21	Sh06	21	1.33935	1.28818
Sh06_338360	Sh06	21.0882	1.31646	1.37232
Sh06_339288	Sh06	21.7242	1.33044	1.58331
Sh06_360301	Sh06	21.9362	1.33045	1.52626
cSh06.loc22	Sh06	22	1.33643	1.53908
Sh06_362590	Sh06	22.1482	1.34695	1.53317
Sh06_362612	Sh06	22.3602	1.34716	1.5333
Sh06_379757	Sh06	22.5712	1.74727	1.89546
Sh06_571650	Sh06	22.7832	1.74725	1.8955
Sh06_575956	Sh06	22.9952	1.74724	1.89536
cSh06.loc23	Sh06	23	1.74665	1.88553
Sh06_580559	Sh06	23.2073	1.7156	1.47326
Sh06_701609	Sh06	23.4193	1.68873	1.51401
Sh06_1020825	Sh06	23.6313	1.70149	1.51376
Sh06_1188696	Sh06	23.8433	1.6607	1.21877
cSh06.loc24	Sh06	24	1.66694	1.2177
Sh06_1271864	Sh06	24.2673	1.67831	1.20592
Sh06_1326414	Sh06	24.4793	1.6782	1.20583
Sh06_1350483	Sh06	24.9023	0.546229	0.431283
cSh06.loc25	Sh06	25	0.541451	0.457681
Sh06_1470826	Sh06	25.1143	0.534253	0.633719
Sh06_1761821	Sh06	25.3263	0.549939	0.597348
Sh06_1892487	Sh06	25.5384	0.572745	0.653541
Sh06_2101187	Sh06	25.7504	0.572842	0.653665
Sh06_2380604	Sh06	25.9614	0.91823	0.793665
cSh06.loc26	Sh06	26	0.918232	0.793651
Sh06_2544914	Sh06	26.1734	0.918241	0.793591
Sh06_3238919	Sh06	26.3854	0.940918	0.666152
Sh06_3584537	Sh06	26.5964	1.22186	0.577174
Sh06_3584575	Sh06	26.8084	0.632114	0.326102
cSh06.loc27	Sh06	27	0.427635	0.313981
Sh06_4853369	Sh06	27.0204	0.394688	0.312334
Sh06_5447953	Sh06	27.2334	0.203759	0.274691
Sh06_5546320	Sh06	27.4454	0.203718	0.274694
Sh06_7361311	Sh06	27.6575	0.203792	0.274465
Sh06_7472564	Sh06	27.8695	0.461513	0.229862
cSh06.loc28	Sh06	28	0.404727	0.0536287
Sh06_8166727	Sh06	28.0805	0.411527	0.0240839
Sh06_8204871	Sh06	28.2925	0.411542	0.0853238
Sh06_8567987	Sh06	28.5045	0.415157	0.0277164
Sh06_9081335	Sh06	28.7165	0.477747	0.0852909
cSh06.loc29	Sh06	29	0.671563	0.104066
Sh06_9247390	Sh06	29.1405	0.771924	0.133934
Sh06_9320956	Sh06	29.3515	0.845285	0.170306
Sh06_10293549	Sh06	29.5635	0.714011	0.1463
Sh06_10603955	Sh06	29.7755	0.425064	0.166871
Sh06_10856705	Sh06	29.9875	0.42517	0.251106
cSh06.loc30	Sh06	30	0.435102	0.246645
Sh06_10970073	Sh06	30.1986	0.566252	0.273575
Sh06_11142328	Sh06	30.4106	0.247043	0.511245
Sh06_11406764	Sh06	30.6226	0.246985	0.417819
cSh06.loc31	Sh06	31	0.356828	0.403396
Sh06_11969833	Sh06	31.0466	0.361528	0.400615
Sh06_12688784	Sh06	31.2586	0.247455	0.427952
Sh06_13588360	Sh06	31.4706	0.441337	0.408538
Sh06_13602549	Sh06	31.6826	0.302091	0.580453
Sh06_13605863	Sh06	31.8946	0.388326	7.80348
cSh06.loc32	Sh06	32	0.388771	7.73866
Sh06_14749155	Sh06	32.1056	0.259765	7.57134
Sh06_14918563	Sh06	32.3186	0.25962	7.5764
Sh06_15065337	Sh06	32.5297	0.269549	7.55455
Sh06_15142121	Sh06	32.7417	0.26957	7.33394
Sh06_16457628	Sh06	32.9537	0.324041	7.30881
cSh06.loc33	Sh06	33	0.324041	7.31619
Sh06_17209067	Sh06	33.1657	0.324023	6.90289
Sh06_17405632	Sh06	33.3777	0.234965	6.90257
Sh06_17856505	Sh06	33.5897	0.234979	6.89191
Sh06_18404853	Sh06	33.8017	0.234979	6.88085
cSh06.loc34	Sh06	34	0.235047	6.34787
Sh06_19030935	Sh06	34.0137	0.235052	6.284
Sh06_20213182	Sh06	34.2247	0.243925	6.53229
Sh06_20385381	Sh06	34.4378	0.0323416	7.14168
Sh06_22748047	Sh06	34.6488	0.29965	7.2357
Sh06_22770359	Sh06	34.8608	0.247216	7.14546
cSh06.loc35	Sh06	35	0.26814	7.16101
Sh06_22897662	Sh06	35.2848	0.235622	7.19946
Sh06_22933238	Sh06	35.4958	0.235608	7.19945
Sh06_22953653	Sh06	35.7088	0.235556	7.37869
cSh06.loc36	Sh06	36	0.0681214	7.35416
Sh06_22971610	Sh06	36.1328	0.0361976	7.43547
Sh06_23157656	Sh06	36.3438	0.0428582	7.88145
Sh06_27129795	Sh06	36.5548	0.0504527	8.03855
Sh06_27257619	Sh06	36.7678	0.0910361	8.79861
Sh06_28459966	Sh06	36.9789	0.126452	8.71886
cSh06.loc37	Sh06	37	0.125161	8.70142
Sh06_28620777	Sh06	37.1919	0.118348	8.55023
Sh06_29382642	Sh06	37.4039	0.113121	7.54026
Sh06_29650455	Sh06	37.6149	0.114041	7.71857
Sh06_29774673	Sh06	37.8269	0.00897358	7.571
cSh06.loc38	Sh06	38	0.00794661	7.48921
Sh06_29995109	Sh06	38.0389	0.0080049	7.44583
Sh06_30649005	Sh06	38.2509	0.0268338	7.42293
Sh06_30728870	Sh06	38.4629	0.085052	7.02504
Sh06_31194913	Sh06	38.6739	0.0850782	7.02502
Sh06_31383073	Sh06	38.8869	0.0644335	7.29549
cSh06.loc39	Sh06	39	0.0456153	7.10256
Sh06_31979430	Sh06	39.0979	0.0406928	6.94811
Sh06_32058010	Sh06	39.31	0.0495253	7.6271
Sh06_32509171	Sh06	39.522	0.0581958	7.46032
Sh06_34840487	Sh06	39.734	0.0582011	7.46023
cSh06.loc40	Sh06	40	0.0635512	7.32099
Sh06_35041351	Sh06	40.158	0.0662169	7.26103
Sh06_35046764	Sh06	40.369	0.0707979	7.20629
Sh06_35060704	Sh06	40.582	0.0688308	7.24222
cSh06.loc41	Sh06	41	0.2029	7.23346
Sh06_35137527	Sh06	41.005	0.204928	7.23346
Sh06_35137529	Sh06	41.429	0.284506	7.27178
cSh06.loc42	Sh06	42	0.216227	1.43727
Sh06_35137586	Sh06	42.489	0.249868	1.63712
cSh06.loc43	Sh06	43	0.265903	1.77038
Sh06_35140107	Sh06	43.761	0.295007	1.88909
Sh06_35210379	Sh06	43.9731	0.111855	1.73932
cSh06.loc44	Sh06	44	0.11128	1.74366
cSh06.loc45	Sh06	45	0.0877585	1.88663
cSh06.loc46	Sh06	46	0.0657156	1.96955
cSh06.loc47	Sh06	47	0.0504788	1.9804
cSh06.loc48	Sh06	48	0.0423856	1.93496
Sh06_35249135	Sh06	48.0341	0.0422135	1.93276
Sh06_35249170	Sh06	48.2461	0.0422673	1.67265
cSh06.loc49	Sh06	49	0.0436176	1.66253
cSh06.loc50	Sh06	50	0.0458769	1.65125
cSh06.loc51	Sh06	51	0.0486459	1.64368
cSh06.loc52	Sh06	52	0.0518494	1.64054
cSh06.loc53	Sh06	53	0.0553552	1.64165
cSh06.loc54	Sh06	54	0.058989	1.64588
cSh06.loc55	Sh06	55	0.0625628	1.65146
cSh06.loc56	Sh06	56	0.0659058	1.65639
cSh06.loc57	Sh06	57	0.0688904	1.65895
cSh06.loc58	Sh06	58	0.0714426	1.658
cSh06.loc59	Sh06	59	0.0735408	1.65305
cSh06.loc60	Sh06	60	0.0752031	1.64422
cSh06.loc61	Sh06	61	0.0764733	1.63202
cSh06.loc62	Sh06	62	0.0774076	1.61717
cSh06.loc63	Sh06	63	0.078064	1.60048
Sh06_35272078	Sh06	63.7361	0.0784011	1.58748
cSh06.loc64	Sh06	64	0.0869384	1.58726
cSh06.loc65	Sh06	65	0.158666	1.50529
cSh06.loc66	Sh06	66	0.287137	1.30557
cSh06.loc67	Sh06	67	0.448894	1.04464
cSh06.loc68	Sh06	68	0.612876	0.787045
cSh06.loc69	Sh06	69	0.756286	0.571731
Sh06_35296616	Sh06	69.5591	0.82335	0.475398
cSh06.loc70	Sh06	70	0.721741	0.533721
cSh06.loc71	Sh06	71	0.505616	0.667403
Sh06_35348728	Sh06	71.8961	0.350986	0.778469
cSh06.loc72	Sh06	72	0.339461	0.776957
cSh06.loc73	Sh06	73	0.238229	0.749245
cSh06.loc74	Sh06	74	0.165353	0.698805
cSh06.loc75	Sh06	75	0.129675	0.630494
cSh06.loc76	Sh06	76	0.132595	0.552246
Sh06_35357379	Sh06	76.3931	0.143138	0.52082
Sh07_6324	Sh07	0	0.860313	0.72317
cSh07.loc1	Sh07	1	0.831272	0.668121
Sh07_6376	Sh07	1.27201	0.823201	0.632645
cSh07.loc2	Sh07	2	0.902727	0.604615
cSh07.loc3	Sh07	3	1.03092	0.557339
cSh07.loc4	Sh07	4	1.1768	0.501345
cSh07.loc5	Sh07	5	1.33276	0.440081
cSh07.loc6	Sh07	6	1.48852	0.37881
cSh07.loc7	Sh07	7	1.63312	0.323319
cSh07.loc8	Sh07	8	1.75744	0.278148
Sh07_60134	Sh07	8.22602	1.78189	0.2697
cSh07.loc9	Sh07	9	1.7873	0.258087
cSh07.loc10	Sh07	10	1.64125	0.310544
Sh07_60353	Sh07	10.563	1.49282	0.369417
cSh07.loc11	Sh07	11	1.64179	0.393605
cSh07.loc12	Sh07	12	1.93069	0.470419
Sh07_60513	Sh07	12.261	1.97998	0.493605
cSh07.loc13	Sh07	13	1.96182	0.549196
cSh07.loc14	Sh07	14	1.92431	0.61681
cSh07.loc15	Sh07	15	1.87408	0.66572
Sh07_60781	Sh07	15.8871	1.82475	0.687185
cSh07.loc16	Sh07	16	1.79188	0.722343
cSh07.loc17	Sh07	17	1.49043	1.02158
Sh07_68391	Sh07	17.3721	1.43126	1.09109
cSh07.loc18	Sh07	18	0.992864	1.2712
Sh07_116509	Sh07	18.0081	0.986243	1.27294
Sh07_150255	Sh07	18.6431	0.610977	0.963278
cSh07.loc19	Sh07	19	0.590444	0.643091
Sh07_150459	Sh07	19.0671	0.587164	0.581084
Sh07_183622	Sh07	19.2791	0.5185	0.440272
Sh07_183907	Sh07	19.9151	0.53829	0.415183
cSh07.loc20	Sh07	20	0.548111	0.408096
cSh07.loc21	Sh07	21	0.665671	0.319179
cSh07.loc22	Sh07	22	0.759103	0.232906
Sh07_190122	Sh07	22.4661	0.784878	0.19845
cSh07.loc23	Sh07	23	0.636123	0.172673
Sh07_193217	Sh07	23.5261	0.507946	0.146615
Sh07_259777	Sh07	23.7381	0.369122	0.0934492
Sh07_262740	Sh07	23.9502	0.327756	0.112082
cSh07.loc24	Sh07	24	0.326167	0.119941
Sh07_288673	Sh07	24.5862	0.324762	0.242394
cSh07.loc25	Sh07	25	0.323677	0.278168
Sh07_298818	Sh07	25.0092	0.323927	0.277728
cSh07.loc26	Sh07	26	0.0904172	0.256454
Sh07_322240	Sh07	26.4942	0.0690712	0.334547
cSh07.loc27	Sh07	27	0.104758	0.196923
Sh07_419686	Sh07	27.1312	0.126956	0.195531
Sh07_523186	Sh07	27.3422	0.126661	0.297952
Sh07_598974	Sh07	27.7662	0.101614	0.528097
Sh07_1000791	Sh07	27.9782	0.100005	0.526043
cSh07.loc28	Sh07	28	0.0998792	0.529216
Sh07_1042605	Sh07	28.4012	0.0981331	0.52611
Sh07_1197827	Sh07	28.6132	0.109418	0.648552
Sh07_1281678	Sh07	28.8263	0.106414	0.658002
cSh07.loc29	Sh07	29	0.0975584	0.751458
Sh07_1387733	Sh07	29.4613	0.077335	0.989419
Sh07_1625910	Sh07	29.6733	0.229882	0.716323
Sh07_1689263	Sh07	29.8853	0.232601	0.480551
cSh07.loc30	Sh07	30	0.232607	0.480501
Sh07_1699375	Sh07	30.0973	0.232611	0.480459
Sh07_1778108	Sh07	30.3083	0.295279	0.479905
Sh07_1778199	Sh07	30.7333	0.528913	0.476198
Sh07_1789042	Sh07	30.9443	0.450679	0.27884
cSh07.loc31	Sh07	31	0.435626	0.261238
Sh07_1789107	Sh07	31.1563	0.394941	0.19854
Sh07_1824831	Sh07	31.3683	0.243329	0.200222
Sh07_1852620	Sh07	31.5794	0.243324	0.200219
cSh07.loc32	Sh07	32	0.639791	0.275257
Sh07_1935986	Sh07	32.2154	0.887261	0.401949
Sh07_1951074	Sh07	32.4274	0.469235	0.505188
Sh07_1980491	Sh07	32.6394	0.631648	0.372298
Sh07_2023536	Sh07	32.8514	0.807561	0.497091
cSh07.loc33	Sh07	33	0.775875	0.542006
Sh07_2083767	Sh07	33.0634	0.787833	0.540415
Sh07_2085821	Sh07	33.2754	0.479282	0.376727
Sh07_2416423	Sh07	33.4864	0.514968	0.372223
Sh07_2496329	Sh07	33.6994	0.695153	0.374091
Sh07_2815976	Sh07	33.9104	0.692348	0.565361
cSh07.loc34	Sh07	34	0.692347	0.770883
Sh07_3114298	Sh07	34.1225	0.692346	1.11614
Sh07_3127400	Sh07	34.3345	0.690463	1.23037
Sh07_4065370	Sh07	34.7585	0.658283	2.21334
Sh07_4106259	Sh07	34.9695	0.658287	2.66841
cSh07.loc35	Sh07	35	0.658279	2.66839
Sh07_4158052	Sh07	35.1815	0.65823	2.6683
Sh07_5199811	Sh07	35.3945	0.299798	2.98343
Sh07_5515822	Sh07	35.6055	0.0664942	3.26508
Sh07_6806707	Sh07	35.8175	0.0634179	1.40012
cSh07.loc36	Sh07	36	0.063456	1.40086
Sh07_8763353	Sh07	36.0295	0.0837067	1.32357
Sh07_9117790	Sh07	36.2405	0.0859138	0.890262
Sh07_9438265	Sh07	36.4535	0.285637	0.510631
Sh07_10150879	Sh07	36.6646	0.280198	0.189756
Sh07_10154767	Sh07	36.8776	0.280198	0.189757
cSh07.loc37	Sh07	37	0.280198	0.189757
Sh07_13371105	Sh07	37.0896	0.280198	0.189757
Sh07_15451745	Sh07	37.3006	0.28013	0.18975
Sh07_16863893	Sh07	37.5126	0.6304	0.155477
Sh07_18714155	Sh07	37.7246	0.401156	0.140241
Sh07_19295358	Sh07	37.9356	0.856578	0.149839
cSh07.loc38	Sh07	38	0.884051	0.155219
Sh07_19360261	Sh07	38.3596	0.886117	0.194821
Sh07_19858699	Sh07	38.7836	0.886192	0.194793
Sh07_20581740	Sh07	38.9956	1.03015	0.190244
cSh07.loc39	Sh07	39	1.03016	0.189197
Sh07_21081571	Sh07	39.2077	1.03026	0.109782
Sh07_21633084	Sh07	39.4197	1.12105	0.190691
Sh07_21962182	Sh07	39.6317	0.9933	1.10218
Sh07_22432355	Sh07	39.8437	0.785866	1.05101
cSh07.loc40	Sh07	40	0.783695	1.051
Sh07_22512928	Sh07	40.0547	0.74638	1.051
Sh07_22797765	Sh07	40.2677	0.746319	1.04772
Sh07_23307034	Sh07	40.4787	0.74621	1.04774
Sh07_23796193	Sh07	40.6917	0.389985	1.11722
Sh07_25353915	Sh07	40.9037	0.393015	0.873622
cSh07.loc41	Sh07	41	0.393075	0.762998
Sh07_25448300	Sh07	41.3267	0.393279	0.41534
Sh07_25681321	Sh07	41.5388	0.791828	0.411503
Sh07_25767255	Sh07	41.7498	0.794459	0.517379
Sh07_25844890	Sh07	41.9628	0.333694	0.529073
cSh07.loc42	Sh07	42	0.340876	0.499213
Sh07_25882368	Sh07	42.3858	0.418519	0.256417
Sh07_26360348	Sh07	42.5978	0.39298	0.208034
Sh07_26368713	Sh07	42.8098	0.440014	0.475538
cSh07.loc43	Sh07	43	0.414015	0.474997
Sh07_26707837	Sh07	43.0208	0.410138	0.472133
Sh07_26967603	Sh07	43.2338	0.528062	0.384843
Sh07_27392882	Sh07	43.4448	0.286573	0.348925
Sh07_27885908	Sh07	43.6579	0.241619	0.376188
Sh07_28098454	Sh07	43.8689	0.235804	0.490626
cSh07.loc44	Sh07	44	0.235809	0.376928
Sh07_28292000	Sh07	44.0809	0.235813	0.320864
Sh07_28713888	Sh07	44.2929	0.209264	0.333716
Sh07_28873331	Sh07	44.5049	0.209242	0.278447
Sh07_29187793	Sh07	44.7159	0.203859	0.249013
Sh07_29305925	Sh07	44.9289	0.0868743	0.324749
cSh07.loc45	Sh07	45	0.084843	0.327978
Sh07_29564420	Sh07	45.3529	0.071343	0.347143
Sh07_29660661	Sh07	45.7759	0.102119	0.169735
cSh07.loc46	Sh07	46	0.134219	0.142636
Sh07_29817892	Sh07	46.1999	0.223289	0.117666
Sh07_29870593	Sh07	46.624	0.353241	0.166391
cSh07.loc47	Sh07	47	0.350739	0.117264
cSh07.loc48	Sh07	48	0.323491	0.0851666
Sh07_29906610	Sh07	48.747	0.302233	0.153292
cSh07.loc49	Sh07	49	0.255675	0.166068
cSh07.loc50	Sh07	50	0.146708	0.265565
cSh07.loc51	Sh07	51	0.164142	0.403681
Sh07_29922920	Sh07	51.085	0.170128	0.415182
cSh07.loc52	Sh07	52	0.149062	0.347653
cSh07.loc53	Sh07	53	0.139803	0.292234
Sh07_29949281	Sh07	53.209	0.139788	0.284367
cSh07.loc54	Sh07	54	0.0777452	0.361
cSh07.loc55	Sh07	55	0.0254347	0.567794
Sh07_29969445	Sh07	55.545	0.0133091	0.686327
cSh07.loc56	Sh07	56	0.00807559	0.550789
cSh07.loc57	Sh07	57	0.00526792	0.291733
cSh07.loc58	Sh07	58	0.0134721	0.136461
Sh07_29977195	Sh07	58.526	0.0209476	0.0972919
Sh07_29986027	Sh07	58.738	0.020949	0.0973022
cSh07.loc59	Sh07	59	0.0227237	0.155303
Sh07_29988445	Sh07	59.586	0.0310913	0.294743
cSh07.loc60	Sh07	60	0.0432059	0.299689
cSh07.loc61	Sh07	61	0.114407	0.301342
cSh07.loc62	Sh07	62	0.244848	0.288152
cSh07.loc63	Sh07	63	0.425568	0.263851
cSh07.loc64	Sh07	64	0.639775	0.234386
cSh07.loc65	Sh07	65	0.868414	0.204898
Sh07_30044438	Sh07	65.186	0.91079	0.199729
Sh08_5511	Sh08	0	0.436038	0.197434
cSh08.loc1	Sh08	1	0.525249	0.174375
cSh08.loc2	Sh08	2	0.640844	0.152487
cSh08.loc3	Sh08	3	0.780915	0.134343
cSh08.loc4	Sh08	4	0.939045	0.12281
cSh08.loc5	Sh08	5	1.1042	0.120169
cSh08.loc6	Sh08	6	1.26244	0.127167
Sh08_5521	Sh08	6.72601	1.36495	0.137664
cSh08.loc7	Sh08	7	1.416	0.142273
Sh08_5785	Sh08	7.36102	1.4928	0.147683
cSh08.loc8	Sh08	8	1.60446	0.132737
cSh08.loc9	Sh08	9	1.76277	0.117801
cSh08.loc10	Sh08	10	1.88625	0.120495
cSh08.loc11	Sh08	11	1.9633	0.146889
cSh08.loc12	Sh08	12	1.99082	0.19573
Sh08_5812	Sh08	12.297	1.99014	0.213138
cSh08.loc13	Sh08	13	2.01169	0.185829
cSh08.loc14	Sh08	14	2.01739	0.153367
cSh08.loc15	Sh08	15	1.97897	0.133336
cSh08.loc16	Sh08	16	1.88237	0.130411
cSh08.loc17	Sh08	17	1.72362	0.146876
cSh08.loc18	Sh08	18	1.5149	0.181398
Sh08_7174	Sh08	18.796	1.33049	0.218674
cSh08.loc19	Sh08	19	1.34802	0.221874
cSh08.loc20	Sh08	20	1.37841	0.224023
Sh08_7378	Sh08	20.7061	1.35501	0.206574
Sh08_32904	Sh08	20.9181	1.48472	0.221832
cSh08.loc21	Sh08	21	1.48473	0.210175
Sh08_48993	Sh08	21.3421	1.48475	0.166374
Sh08_92918	Sh08	21.5531	1.48407	0.161768
cSh08.loc22	Sh08	22	1.3429	0.0936199
Sh08_116795	Sh08	22.1891	1.26471	0.0804887
cSh08.loc23	Sh08	23	1.26422	0.130083
cSh08.loc24	Sh08	24	1.24398	0.220836
Sh08_116988	Sh08	24.9551	1.20243	0.325587
cSh08.loc25	Sh08	25	1.19376	0.326538
cSh08.loc26	Sh08	26	0.865525	0.330783
cSh08.loc27	Sh08	27	0.276239	0.246072
Sh08_118862	Sh08	27.2921	0.147474	0.204248
Sh08_118875	Sh08	27.5041	0.148588	0.207686
Sh08_118889	Sh08	27.7151	0.148588	0.207688
cSh08.loc28	Sh08	28	0.15228	0.171744
Sh08_123342	Sh08	28.5641	0.161083	0.118098
Sh08_123383	Sh08	28.7762	0.14299	0.172837
Sh08_123521	Sh08	28.9882	0.142998	0.140002
cSh08.loc29	Sh08	29	0.143039	0.14417
Sh08_150492	Sh08	29.1992	0.143601	0.219643
Sh08_181659	Sh08	29.4112	0.143601	0.234522
Sh08_197626	Sh08	29.6232	0.143602	0.234559
Sh08_566041	Sh08	29.8352	0.14572	0.342701
cSh08.loc30	Sh08	30	0.204383	0.356723
Sh08_578203	Sh08	30.0472	0.213275	0.372689
Sh08_619065	Sh08	30.2592	0.0029004	0.342299
Sh08_1071995	Sh08	30.4712	0.00310902	0.663998
Sh08_1314147	Sh08	30.6822	0.0985329	0.67162
Sh08_1434461	Sh08	30.8942	0.168613	0.575877
cSh08.loc31	Sh08	31	0.124331	0.618072
Sh08_1615140	Sh08	31.1063	0.0994268	0.6486
Sh08_1733633	Sh08	31.3183	0.0994179	0.648574
Sh08_1797316	Sh08	31.5303	0.101442	0.535219
Sh08_1971032	Sh08	31.7413	0.0962999	0.523026
Sh08_2108109	Sh08	31.9533	0.0947051	0.603585
cSh08.loc32	Sh08	32	0.0947049	0.603604
Sh08_2356191	Sh08	32.1663	0.0947042	0.603673
Sh08_2872762	Sh08	32.3773	0.0936226	0.798031
Sh08_2917134	Sh08	32.8013	0.0982035	0.230538
cSh08.loc33	Sh08	33	0.096185	0.223789
Sh08_2917330	Sh08	33.0133	0.0960532	0.222576
Sh08_2977398	Sh08	33.2253	0.128768	0.160846
Sh08_2979743	Sh08	33.4374	0.201915	0.153412
Sh08_2981618	Sh08	33.6494	0.201981	0.15342
Sh08_3056641	Sh08	33.8614	0.325817	0.188587
cSh08.loc34	Sh08	34	0.277744	0.120982
Sh08_3057652	Sh08	34.0724	0.250344	0.0895837
Sh08_3139052	Sh08	34.2854	0.242769	0.0800373
Sh08_3145779	Sh08	34.4964	0.304297	0.112857
Sh08_3278952	Sh08	34.7084	0.29778	0.10257
Sh08_3545192	Sh08	34.9204	0.235308	0.0710745
cSh08.loc35	Sh08	35	0.177146	0.0990036
Sh08_3718409	Sh08	35.1324	0.219623	0.189788
Sh08_4322852	Sh08	35.3434	0.136547	0.196504
Sh08_4323052	Sh08	35.5555	0.136525	0.196482
Sh08_4398856	Sh08	35.7675	0.130728	0.145106
Sh08_4464784	Sh08	35.9795	0.130755	0.145096
cSh08.loc36	Sh08	36	0.139951	0.145367
Sh08_4508605	Sh08	36.1915	0.280231	0.147486
Sh08_4646878	Sh08	36.4035	0.206606	0.177304
Sh08_4647065	Sh08	36.8275	0.206471	0.177414
cSh08.loc37	Sh08	37	0.12527	0.209898
Sh08_4712619	Sh08	37.0385	0.114073	0.217185
Sh08_4828126	Sh08	37.2515	0.220212	0.17253
Sh08_4836619	Sh08	37.4625	0.203343	0.150768
Sh08_5077816	Sh08	37.6746	0.203339	0.204881
Sh08_5140434	Sh08	37.8866	0.203335	0.204907
cSh08.loc38	Sh08	38	0.198694	0.214892
Sh08_5140447	Sh08	38.0986	0.195758	0.219383
Sh08_5242788	Sh08	38.3106	0.164321	0.234862
Sh08_5243147	Sh08	38.5226	0.167787	0.232807
Sh08_5396429	Sh08	38.7336	0.167795	0.207151
Sh08_5493262	Sh08	38.9456	0.283824	0.235783
cSh08.loc39	Sh08	39	0.28216	0.234988
Sh08_5745018	Sh08	39.1576	0.252985	0.208633
Sh08_5998647	Sh08	39.3696	0.247918	0.226971
Sh08_6002794	Sh08	39.5816	0.168807	0.428098
Sh08_6438593	Sh08	39.7936	0.191153	0.410506
cSh08.loc40	Sh08	40	0.17595	0.449251
Sh08_6438875	Sh08	40.0057	0.17553	0.450351
Sh08_6499088	Sh08	40.2177	0.216224	0.43533
Sh08_6514107	Sh08	40.4287	0.216247	0.435301
Sh08_6574418	Sh08	40.6417	0.23084	0.36818
Sh08_6606809	Sh08	40.8527	0.278729	0.817767
cSh08.loc41	Sh08	41	0.285987	0.725388
Sh08_6639821	Sh08	41.0647	0.286743	0.677307
Sh08_6759212	Sh08	41.2767	0.120538	0.791928
Sh08_6814415	Sh08	41.4877	0.153271	0.889902
Sh08_6817220	Sh08	41.7007	0.146542	1.38339
Sh08_6817292	Sh08	41.9117	0.150777	1.94983
cSh08.loc42	Sh08	42	0.196539	1.9912
Sh08_6862167	Sh08	42.1238	0.279283	2.02988
Sh08_6862217	Sh08	42.3358	0.279312	2.03013
Sh08_6951368	Sh08	42.5478	0.237303	2.35855
Sh08_7229772	Sh08	42.7598	0.337226	2.32944
Sh08_7270975	Sh08	42.9718	0.337208	2.32933
cSh08.loc43	Sh08	43	0.318746	2.29709
Sh08_7325710	Sh08	43.1828	0.187536	2.08207
Sh08_7602147	Sh08	43.3958	0.246715	1.95059
Sh08_8674071	Sh08	43.6068	0.201458	1.94054
Sh08_9014054	Sh08	43.8198	0.0840259	1.94056
cSh08.loc44	Sh08	44	0.08094	1.5532
Sh08_9301540	Sh08	44.0318	0.0809171	1.43406
Sh08_9502687	Sh08	44.2429	0.0755341	1.45619
Sh08_9842786	Sh08	44.4549	0.0786929	1.25121
Sh08_10523227	Sh08	44.6669	0.0755338	0.49483
Sh08_10589593	Sh08	44.8779	0.0769777	0.534939
cSh08.loc45	Sh08	45	0.0789577	0.366871
Sh08_10685920	Sh08	45.0909	0.0803436	0.26494
Sh08_10685930	Sh08	45.3019	0.0803116	0.140051
Sh08_10750758	Sh08	45.5149	0.202837	0.138816
Sh08_11068077	Sh08	45.7259	0.0362902	0.154127
Sh08_12336654	Sh08	45.9379	0.0339083	0.213634
cSh08.loc46	Sh08	46	0.0336536	0.259422
Sh08_12356713	Sh08	46.1499	0.0333051	0.420812
Sh08_12392192	Sh08	46.362	0.0362204	0.45294
Sh08_12829160	Sh08	46.573	0.0362813	1.49593
Sh08_12993646	Sh08	46.786	0.28447	1.46423
cSh08.loc47	Sh08	47	0.357136	2.38384
Sh08_13170931	Sh08	47.21	0.491269	2.19482
Sh08_13368655	Sh08	47.421	0.889788	2.19389
Sh08_13495734	Sh08	47.633	0.889891	2.19377
Sh08_13592443	Sh08	47.845	0.795034	1.25673
cSh08.loc48	Sh08	48	1.09791	0.849411
Sh08_13647044	Sh08	48.057	1.20305	0.695562
Sh08_13682219	Sh08	48.269	1.25454	0.47418
Sh08_14147553	Sh08	48.4811	1.30931	0.474915
Sh08_14205004	Sh08	48.6921	1.37466	0.124228
Sh08_14491174	Sh08	48.9041	1.37465	0.124251
cSh08.loc49	Sh08	49	1.37465	0.124251
Sh08_14639864	Sh08	49.1161	1.37465	0.124251
Sh08_14691795	Sh08	49.3281	1.37472	0.124259
Sh08_15857943	Sh08	49.5391	1.42287	0.18384
Sh08_15997040	Sh08	49.7521	1.15467	0.463854
Sh08_17152710	Sh08	49.9631	0.727634	0.46017
cSh08.loc50	Sh08	50	0.727596	0.460153
Sh08_17465100	Sh08	50.1761	0.727417	0.460072
Sh08_18023249	Sh08	50.3871	0.49385	0.215765
Sh08_18740013	Sh08	50.6001	0.421508	0.173282
Sh08_18811599	Sh08	50.8112	0.488641	0.140409
cSh08.loc51	Sh08	51	0.488649	0.14039
Sh08_19246204	Sh08	51.0232	0.48865	0.140388
Sh08_19555703	Sh08	51.2352	0.431765	0.110348
Sh08_19827592	Sh08	51.4472	0.65442	0.224535
Sh08_19843604	Sh08	51.6582	1.20617	0.378783
Sh08_20148691	Sh08	51.8712	1.20626	0.378831
cSh08.loc52	Sh08	52	1.06397	0.409904
Sh08_20517972	Sh08	52.0822	0.966754	0.433758
Sh08_21024614	Sh08	52.2952	0.271128	0.606993
Sh08_21067215	Sh08	52.7182	0.776948	0.204333
cSh08.loc53	Sh08	53	0.839945	0.264657
Sh08_21450863	Sh08	53.1422	0.838196	0.294867
Sh08_21864210	Sh08	53.3533	0.73823	0.260886
Sh08_21904080	Sh08	53.5663	0.464591	0.327583
Sh08_22344909	Sh08	53.9903	0.222684	0.557619
cSh08.loc54	Sh08	54	0.215107	0.55637
Sh08_22492084	Sh08	54.2013	0.0907093	0.499241
Sh08_22534835	Sh08	54.6253	0.049685	0.582844
Sh08_22677385	Sh08	54.8373	0.0521143	0.648578
cSh08.loc55	Sh08	55	0.0521225	0.859329
Sh08_22898843	Sh08	55.0493	0.052125	0.91717
Sh08_23161668	Sh08	55.2613	0.11117	1.08836
Sh08_23519136	Sh08	55.4723	0.0554013	0.844485
Sh08_23804455	Sh08	55.6853	0.0585463	1.01328
Sh08_24043259	Sh08	55.8964	0.058542	1.09918
cSh08.loc56	Sh08	56	0.0542114	1.11169
Sh08_24067170	Sh08	56.1084	0.056812	1.12842
Sh08_24092404	Sh08	56.3204	0.044693	1.26347
Sh08_24193526	Sh08	56.5324	0.0427513	1.58338
cSh08.loc57	Sh08	57	0.131686	1.40932
Sh08_24197856	Sh08	57.5924	0.299472	1.1961
cSh08.loc58	Sh08	58	0.611448	1.34237
Sh08_24231816	Sh08	58.4394	0.99325	1.45549
cSh08.loc59	Sh08	59	1.09025	1.48045
Sh08_24239897	Sh08	59.4994	1.16867	1.42501
cSh08.loc60	Sh08	60	1.23475	1.66289
Sh08_24256147	Sh08	60.5604	1.14487	1.88062
cSh08.loc61	Sh08	61	1.12463	1.82647
Sh08_24258658	Sh08	61.1954	1.10724	1.80167
Sh08_24278692	Sh08	61.6195	0.826082	1.24937
cSh08.loc62	Sh08	62	0.950628	1.02201
Sh08_24281911	Sh08	62.2555	0.998319	0.892825
cSh08.loc63	Sh08	63	1.08684	0.913228
cSh08.loc64	Sh08	64	1.16129	0.942129
cSh08.loc65	Sh08	65	1.1772	0.967833
cSh08.loc66	Sh08	66	1.14525	0.987448
Sh08_24300764	Sh08	66.0985	1.1403	0.989011
Sh08_24301091	Sh08	66.3105	1.24118	0.956752
Sh08_24301174	Sh08	66.7345	1.29099	0.674519
cSh08.loc67	Sh08	67	1.3003	0.675201
cSh08.loc68	Sh08	68	1.31355	0.676799
cSh08.loc69	Sh08	69	1.28804	0.677903
cSh08.loc70	Sh08	70	1.22579	0.680225
cSh08.loc71	Sh08	71	1.1367	0.684641
Sh08_24317509	Sh08	71.4505	1.09165	0.687222
cSh08.loc72	Sh08	72	1.05282	1.00214
Sh08_24317624	Sh08	72.5105	1.05567	1.2672
cSh08.loc73	Sh08	73	1.16627	1.20263
Sh08_24318124	Sh08	73.7825	1.31174	1.07174
cSh08.loc74	Sh08	74	1.1741	1.11088
Sh08_24318184	Sh08	74.4185	0.89019	1.12056
cSh08.loc75	Sh08	75	1.03933	1.19685
Sh08_24318868	Sh08	75.2665	1.11516	1.22014
Sh09_9361	Sh09	0	0.311388	0.209657
cSh09.loc1	Sh09	1	0.268657	0.214848
cSh09.loc2	Sh09	2	0.243763	0.22419
cSh09.loc3	Sh09	3	0.242162	0.236518
cSh09.loc4	Sh09	4	0.261999	0.250407
Sh09_10020	Sh09	4.71601	0.284511	0.260708
cSh09.loc5	Sh09	5	0.290982	0.262453
cSh09.loc6	Sh09	6	0.321837	0.266291
cSh09.loc7	Sh09	7	0.3661	0.265102
cSh09.loc8	Sh09	8	0.423515	0.257205
cSh09.loc9	Sh09	9	0.491106	0.24162
cSh09.loc10	Sh09	10	0.563298	0.21874
cSh09.loc11	Sh09	11	0.63332	0.190576
Sh09_10028	Sh09	11.669	0.675785	0.170377
cSh09.loc12	Sh09	12	1.09987	0.179784
Sh09_10044	Sh09	12.094	1.23144	0.178725
Sh09_10086	Sh09	12.306	1.23341	0.188034
cSh09.loc13	Sh09	13	0.844492	0.146931
Sh09_11117	Sh09	13.578	0.537198	0.129612
cSh09.loc14	Sh09	14	0.531731	0.111223
Sh09_11358	Sh09	14.0021	0.531708	0.111247
cSh09.loc15	Sh09	15	0.499663	0.0691005
Sh09_39282	Sh09	15.9121	0.537015	0.0795927
cSh09.loc16	Sh09	16	0.523459	0.0737227
cSh09.loc17	Sh09	17	0.341615	0.0321431
cSh09.loc18	Sh09	18	1.06056	0.0743799
Sh09_65018	Sh09	18.2501	1.0586	0.101942
Sh09_69650	Sh09	18.8851	1.25441	0.159943
cSh09.loc19	Sh09	19	1.26692	0.167786
Sh09_69747	Sh09	19.9451	1.36345	0.286043
cSh09.loc20	Sh09	20	1.37521	0.281283
cSh09.loc21	Sh09	21	1.63021	0.16677
Sh09_72120	Sh09	21.0051	1.63139	0.166192
Sh09_72618	Sh09	21.2161	1.56522	0.389273
cSh09.loc22	Sh09	22	1.58438	0.436821
Sh09_96862	Sh09	22.0641	1.58092	0.44263
Sh09_105675	Sh09	22.7011	1.28068	0.318815
Sh09_182958	Sh09	22.9132	1.24476	0.318829
cSh09.loc23	Sh09	23	1.21003	0.272949
Sh09_249071	Sh09	23.1242	1.14638	0.206718
Sh09_259573	Sh09	23.3352	1.05643	0.621849
Sh09_265285	Sh09	23.5472	1.07467	0.852782
Sh09_840689	Sh09	23.7592	1.02936	0.545395
Sh09_1529074	Sh09	23.9712	1.02934	0.505259
cSh09.loc24	Sh09	24	1.02518	0.510607
Sh09_2601079	Sh09	24.3952	0.973132	0.569626
Sh09_2925247	Sh09	24.6072	0.86512	0.583377
cSh09.loc25	Sh09	25	0.839765	0.375428
Sh09_2925348	Sh09	25.0312	0.83796	0.359396
Sh09_3118196	Sh09	25.2422	0.837933	0.243353
Sh09_3708385	Sh09	25.4542	0.734459	0.155358
Sh09_6621661	Sh09	25.6663	1.09134	0.152004
Sh09_8312387	Sh09	25.8783	1.23319	0.248918
cSh09.loc26	Sh09	26	0.988979	0.160194
Sh09_8337831	Sh09	26.0903	0.838066	0.137706
Sh09_8360688	Sh09	26.3023	0.830873	0.141457
Sh09_9403496	Sh09	26.5143	0.740877	0.138556
Sh09_9601682	Sh09	26.7263	0.752533	0.10205
Sh09_9905086	Sh09	26.9383	0.745585	0.170305
cSh09.loc27	Sh09	27	0.743965	0.141638
Sh09_9945941	Sh09	27.1503	0.0782222	0.102038
Sh09_10549637	Sh09	27.3613	0.279963	0.118607
Sh09_10899863	Sh09	27.5734	0.111915	0.220971
Sh09_12157461	Sh09	27.7854	0.119576	0.255448
Sh09_12274075	Sh09	27.9974	0.438103	0.0948573
cSh09.loc28	Sh09	28	0.43807	0.0946005
Sh09_12739809	Sh09	28.2094	0.433969	0.0717354
Sh09_13156192	Sh09	28.4214	0.465285	0.0809955
Sh09_14023104	Sh09	28.6334	0.52419	0.130994
Sh09_14063203	Sh09	28.8454	0.487089	0.0608793
cSh09.loc29	Sh09	29	0.438285	0.0860899
Sh09_14094368	Sh09	29.0564	0.429029	0.0983767
Sh09_14182286	Sh09	29.2684	0.429022	0.0983921
Sh09_15142829	Sh09	29.4804	0.429109	0.0983882
Sh09_16084621	Sh09	29.6925	0.612725	0.0935613
Sh09_16775745	Sh09	29.9045	0.43977	0.161091
cSh09.loc30	Sh09	30	0.409024	0.181454
Sh09_17440393	Sh09	30.1165	0.352568	0.193519
Sh09_18569080	Sh09	30.3285	0.416071	0.488761
Sh09_18569294	Sh09	30.5405	0.408374	0.193885
Sh09_19929397	Sh09	30.7525	0.362731	0.398661
Sh09_20993729	Sh09	30.9635	0.362731	0.53909
cSh09.loc31	Sh09	31	0.37448	0.560509
Sh09_20993851	Sh09	31.1755	0.429216	0.551863
Sh09_21141039	Sh09	31.3875	0.429337	0.44571
Sh09_23397464	Sh09	31.5995	0.737083	0.547476
Sh09_23529841	Sh09	31.8116	0.737066	0.547516
cSh09.loc32	Sh09	32	0.487941	0.576111
Sh09_23648976	Sh09	32.0236	0.462421	0.569063
Sh09_24046869	Sh09	32.2346	0.409601	0.452197
Sh09_24401707	Sh09	32.4466	0.409519	0.45214
Sh09_25201933	Sh09	32.6586	0.164024	0.42882
Sh09_26228962	Sh09	32.8706	0.160355	0.586854
cSh09.loc33	Sh09	33	0.143317	0.68272
Sh09_28205570	Sh09	33.0826	0.122749	0.905446
Sh09_28366176	Sh09	33.2946	0.0993209	1.14244
Sh09_28550173	Sh09	33.5056	0.102536	1.16235
Sh09_29347188	Sh09	33.7186	0.102577	1.16232
Sh09_29409051	Sh09	33.9297	0.106675	1.27547
cSh09.loc34	Sh09	34	0.0966489	1.30819
Sh09_29409217	Sh09	34.1427	0.0811194	1.29331
Sh09_29454382	Sh09	34.3537	0.172871	1.49805
Sh09_29509856	Sh09	34.7777	0.130626	1.2864
Sh09_29577533	Sh09	34.9897	0.136874	1.32071
cSh09.loc35	Sh09	35	0.137597	1.30537
Sh09_29602936	Sh09	35.4137	0.228008	0.957861
Sh09_29603037	Sh09	35.6247	0.23177	0.788203
cSh09.loc36	Sh09	36	0.344265	0.827015
Sh09_29649636	Sh09	36.2617	0.415175	0.876728
cSh09.loc37	Sh09	37	0.461098	0.862524
Sh09_29684557	Sh09	37.1087	0.452343	0.857084
Sh09_29882087	Sh09	37.3207	0.452329	0.919766
Sh09_29945901	Sh09	37.5328	0.459247	0.662116
Sh09_30195285	Sh09	37.7438	0.458817	0.839321
Sh09_30611443	Sh09	37.9568	0.458817	0.839422
cSh09.loc38	Sh09	38	0.458828	0.871027
Sh09_30780997	Sh09	38.1678	0.458869	0.951769
Sh09_30864119	Sh09	38.3808	0.522523	0.932328
Sh09_30948656	Sh09	38.5918	0.572788	1.11419
Sh09_31435663	Sh09	38.8038	0.57282	1.30757
cSh09.loc39	Sh09	39	0.601447	1.30093
Sh09_31573464	Sh09	39.0158	0.603433	1.29531
Sh09_32177434	Sh09	39.2278	0.537957	1.17163
Sh09_32253997	Sh09	39.4388	0.53792	1.17159
Sh09_32448926	Sh09	39.6519	0.48796	1.14649
Sh09_32617068	Sh09	39.8629	0.436381	0.998977
cSh09.loc40	Sh09	40	0.431442	0.962121
Sh09_32984872	Sh09	40.0749	0.4282	0.924128
Sh09_35293191	Sh09	40.2869	0.411009	0.649707
Sh09_36368532	Sh09	40.4989	0.372457	0.626767
Sh09_36454166	Sh09	40.7099	0.463138	0.631095
cSh09.loc41	Sh09	41	0.355242	0.67058
Sh09_36490212	Sh09	41.1339	0.319517	0.693943
Sh09_36526419	Sh09	41.9819	0.182762	0.742233
cSh09.loc42	Sh09	42	0.183415	0.74049
Sh09_36526733	Sh09	42.8299	0.196227	0.729807
cSh09.loc43	Sh09	43	0.196231	0.72981
Sh09_36531254	Sh09	43.0419	0.196232	0.729811
cSh09.loc44	Sh09	44	0.270152	0.684261
cSh09.loc45	Sh09	45	0.346007	0.572947
cSh09.loc46	Sh09	46	0.404536	0.442696
Sh09_36547669	Sh09	46.0219	0.405539	0.439981
Sh09_36556285	Sh09	46.234	0.370897	0.443153
cSh09.loc47	Sh09	47	0.283666	0.426173
cSh09.loc48	Sh09	48	0.17299	0.497753
Sh09_36557093	Sh09	48.786	0.110713	0.578439
cSh09.loc49	Sh09	49	0.12291	0.538093
Sh09_36557254	Sh09	49.845	0.184791	0.359309
cSh09.loc50	Sh09	50	0.188531	0.349251
cSh09.loc51	Sh09	51	0.221884	0.329479
cSh09.loc52	Sh09	52	0.266053	0.387864
cSh09.loc53	Sh09	53	0.312232	0.500958
cSh09.loc54	Sh09	54	0.353198	0.634839
Sh09_36561580	Sh09	54.124	0.357674	0.651331
Sh09_36561589	Sh09	54.547	0.606413	0.500655
cSh09.loc55	Sh09	55	0.656827	0.487137
cSh09.loc56	Sh09	56	0.81096	0.437703
Sh09_36561710	Sh09	56.881	0.989918	0.383888
cSh09.loc57	Sh09	57	1.00169	0.381492
cSh09.loc58	Sh09	58	1.15871	0.362611
cSh09.loc59	Sh09	59	1.37712	0.351748
Sh09_36561728	Sh09	59.432	1.46866	0.350488
Sh09_36561737	Sh09	59.856	1.25234	0.318142
Sh10_19927	Sh10	0	0.39875	0.346542
cSh10.loc1	Sh10	1	0.39728	0.366092
cSh10.loc2	Sh10	2	0.416444	0.410189
cSh10.loc3	Sh10	3	0.459454	0.481503
cSh10.loc4	Sh10	4	0.522938	0.575716
cSh10.loc5	Sh10	5	0.596857	0.680799
Sh10_22746	Sh10	5.60101	0.641017	0.742488
cSh10.loc6	Sh10	6	0.629782	0.762897
cSh10.loc7	Sh10	7	0.599311	0.818665
cSh10.loc8	Sh10	8	0.56604	0.880155
cSh10.loc9	Sh10	9	0.53056	0.945908
cSh10.loc10	Sh10	10	0.493798	1.01302
cSh10.loc11	Sh10	11	0.457002	1.0768
cSh10.loc12	Sh10	12	0.421659	1.13085
cSh10.loc13	Sh10	13	0.389331	1.16793
cSh10.loc14	Sh10	14	0.361434	1.18169
cSh10.loc15	Sh10	15	0.339021	1.16878
cSh10.loc16	Sh10	16	0.322631	1.13025
cSh10.loc17	Sh10	17	0.312272	1.07129
Sh10_30314	Sh10	17.692	0.308427	1.02262
cSh10.loc18	Sh10	18	0.340567	0.980339
cSh10.loc19	Sh10	19	0.465043	0.803251
cSh10.loc20	Sh10	20	0.584859	0.623995
Sh10_47006	Sh10	20.457	0.622751	0.566619
Sh10_47022	Sh10	20.669	0.622757	0.563665
cSh10.loc21	Sh10	21	0.630407	0.533229
cSh10.loc22	Sh10	22	0.666225	0.425669
cSh10.loc23	Sh10	23	0.719809	0.306244
cSh10.loc24	Sh10	24	0.77939	0.194766
Sh10_47123	Sh10	24.079	0.783767	0.186961
Sh10_54158	Sh10	24.5031	0.651544	0.0362797
cSh10.loc25	Sh10	25	0.650894	0.0440203
Sh10_54891	Sh10	25.9881	0.551201	0.0809242
cSh10.loc26	Sh10	26	0.551259	0.0818381
Sh10_55364	Sh10	26.8361	0.452434	0.19085
cSh10.loc27	Sh10	27	0.495639	0.222538
Sh10_55472	Sh10	27.2591	0.616057	0.276844
Sh10_55583	Sh10	27.4711	0.664715	0.293684
Sh10_55621	Sh10	27.6831	0.605674	0.187675
Sh10_287966	Sh10	27.8951	0.513849	0.211046
cSh10.loc28	Sh10	28	0.552524	0.196537
Sh10_288038	Sh10	28.1071	0.594974	0.178023
Sh10_314787	Sh10	28.3191	0.529008	0.0846451
Sh10_1719007	Sh10	28.5301	0.623956	0.0815862
Sh10_3122504	Sh10	28.7422	0.425475	0.0139733
Sh10_3210965	Sh10	28.9542	0.288502	0.0398534
cSh10.loc29	Sh10	29	0.263392	0.0279632
Sh10_4242067	Sh10	29.1662	0.212773	0.00815746
Sh10_4600445	Sh10	29.3782	0.212774	0.00702162
Sh10_4788106	Sh10	29.5902	0.336378	0.034661
Sh10_5780664	Sh10	29.8022	0.336393	0.034697
cSh10.loc30	Sh10	30	0.219309	0.114095
Sh10_5882621	Sh10	30.0142	0.216194	0.121316
Sh10_6029734	Sh10	30.2262	0.377169	0.182897
Sh10_6259984	Sh10	30.4382	0.332521	0.408611
Sh10_6914732	Sh10	30.6492	0.213038	0.488559
Sh10_7115568	Sh10	30.8613	0.213031	0.488644
cSh10.loc31	Sh10	31	0.215561	0.635857
Sh10_7424478	Sh10	31.0733	0.217345	0.682897
Sh10_7660501	Sh10	31.2853	0.227162	0.292022
Sh10_7923589	Sh10	31.4973	0.0906535	0.459141
Sh10_8082274	Sh10	31.7093	0.0931841	0.490819
Sh10_8522511	Sh10	31.9213	0.107968	0.424347
cSh10.loc32	Sh10	32	0.102668	0.567255
Sh10_8710631	Sh10	32.1333	0.093212	0.748972
Sh10_9069612	Sh10	32.3443	0.107938	0.435364
Sh10_9485776	Sh10	32.5563	0.167236	0.165051
Sh10_10244775	Sh10	32.7694	0.165051	0.269266
Sh10_10547156	Sh10	32.9804	0.162325	0.268265
cSh10.loc33	Sh10	33	0.163063	0.282996
Sh10_11638895	Sh10	33.1914	0.166629	0.409825
Sh10_11705048	Sh10	33.6154	0.166662	0.410031
Sh10_12011781	Sh10	33.8284	0.227511	0.573363
cSh10.loc34	Sh10	34	0.271605	0.332884
Sh10_12200925	Sh10	34.0394	0.279178	0.288558
Sh10_12779641	Sh10	34.2514	0.290272	0.186976
Sh10_12913675	Sh10	34.4634	0.383882	0.606043
Sh10_14270260	Sh10	34.6754	0.372723	0.82935
Sh10_14281806	Sh10	34.8874	0.542598	0.594526
cSh10.loc35	Sh10	35	0.542623	0.594573
Sh10_14815568	Sh10	35.0994	0.542644	0.594614
Sh10_14994885	Sh10	35.3105	0.649591	0.776077
Sh10_15084746	Sh10	35.5235	0.335266	0.750303
Sh10_15184160	Sh10	35.7345	0.0995843	0.528919
Sh10_15276919	Sh10	35.9465	0.515765	0.575459
cSh10.loc36	Sh10	36	0.125521	0.728804
Sh10_15808296	Sh10	36.1585	0.200891	0.371359
Sh10_16094308	Sh10	36.3705	0.0630587	0.166439
Sh10_16554868	Sh10	36.5825	0.0685461	0.421873
Sh10_17081053	Sh10	36.7945	0.492519	0.393898
cSh10.loc37	Sh10	37	0.0962761	0.379736
Sh10_17783159	Sh10	37.0055	0.0962619	0.379735
Sh10_17784152	Sh10	37.2186	0.0127264	0.38188
Sh10_17908971	Sh10	37.4296	1.65464	0.381869
cSh10.loc38	Sh10	38	1.68317	0.272195
Sh10_17978639	Sh10	38.0656	1.68328	0.258993
Sh10_18054830	Sh10	38.2776	1.68936	0.408572
Sh10_18111447	Sh10	38.4896	1.59244	0.325307
Sh10_20078173	Sh10	38.7006	1.59243	0.325334
Sh10_20559081	Sh10	38.9136	1.44492	0.513439
cSh10.loc39	Sh10	39	1.54769	0.365255
Sh10_20754895	Sh10	39.1246	1.59997	0.148291
Sh10_20762275	Sh10	39.3366	1.70754	0.721248
Sh10_20785233	Sh10	39.5486	1.63105	0.891308
Sh10_22515680	Sh10	39.7606	1.62822	0.875767
Sh10_24970783	Sh10	39.9727	1.65981	0.983191
cSh10.loc40	Sh10	40	1.65981	0.926544
Sh10_24983201	Sh10	40.1847	1.65985	0.513227
Sh10_24989909	Sh10	40.3967	1.78179	0.564886
Sh10_25074713	Sh10	40.6087	1.78185	0.564874
Sh10_25683327	Sh10	40.8197	1.83944	0.38391
cSh10.loc41	Sh10	41	2.03076	0.293375
Sh10_25786174	Sh10	41.0327	2.06181	0.275605
Sh10_26297375	Sh10	41.2437	2.5654	0.667232
Sh10_26689599	Sh10	41.4557	2.56544	0.667395
Sh10_27414098	Sh10	41.6667	2.56579	0.667386
Sh10_28250968	Sh10	41.8798	3.37054	0.379028
cSh10.loc42	Sh10	42	3.37081	0.378994
Sh10_28641037	Sh10	42.0908	3.37101	0.378968
Sh10_28875660	Sh10	42.3038	3.51762	0.41907
Sh10_30330717	Sh10	42.5148	3.51756	0.489956
Sh10_30819773	Sh10	42.7278	3.20331	0.60212
Sh10_31568421	Sh10	42.9388	3.00517	0.595677
cSh10.loc43	Sh10	43	3.00623	0.634324
Sh10_32820059	Sh10	43.1508	3.04428	0.720765
Sh10_34403186	Sh10	43.3618	3.29879	0.490977
Sh10_34460492	Sh10	43.7858	2.47797	0.668529
Sh10_34481599	Sh10	43.9988	2.89512	0.507175
cSh10.loc44	Sh10	44	2.8948	0.507323
Sh10_34483233	Sh10	44.2099	2.50368	0.501432
Sh10_34483251	Sh10	44.4219	2.48329	0.423549
cSh10.loc45	Sh10	45	2.08305	0.289045
Sh10_34483311	Sh10	45.0579	2.02332	0.285028
Sh10_34483328	Sh10	45.6939	2.08854	0.405204
cSh10.loc46	Sh10	46	2.17369	0.395041
Sh10_34483333	Sh10	46.9659	2.45485	0.367751
cSh10.loc47	Sh10	47	2.45486	0.367746
Sh10_34483562	Sh10	47.1769	2.45492	0.367723
Sh10_34483918	Sh10	47.6009	1.90243	0.201987
cSh10.loc48	Sh10	48	1.97944	0.226231
Sh10_34496254	Sh10	48.6609	2.00479	0.296963
Sh10_34560353	Sh10	48.8729	2.0865	0.335492
cSh10.loc49	Sh10	49	2.16541	0.365565
Sh10_34624935	Sh10	49.5089	2.31679	0.492933
cSh10.loc50	Sh10	50	2.08764	0.511571
Sh10_34628974	Sh10	50.9939	1.48685	0.516662
cSh10.loc51	Sh10	51	1.48608	0.51528
Sh10_34629131	Sh10	51.841	1.32872	0.51805
cSh10.loc52	Sh10	52	1.33021	0.506583
cSh10.loc53	Sh10	53	1.25707	0.425537
Sh10_34629166	Sh10	53.752	1.17566	0.371176
cSh10.loc54	Sh10	54	1.18692	0.362014
cSh10.loc55	Sh10	55	1.21617	0.335949
cSh10.loc56	Sh10	56	1.20275	0.328164
cSh10.loc57	Sh10	57	1.1438	0.336457
cSh10.loc58	Sh10	58	1.05744	0.356895
Sh10_34629260	Sh10	58.249	1.0345	0.363316
cSh10.loc59	Sh10	59	1.09485	0.232117
cSh10.loc60	Sh10	60	1.1079	0.090005
cSh10.loc61	Sh10	61	1.03898	0.0138259
Sh10_34629365	Sh10	61.229	1.01416	0.00620272
cSh10.loc62	Sh10	62	1.04817	0.00568617
cSh10.loc63	Sh10	63	0.969702	0.0498074
Sh10_34629603	Sh10	63.353	0.923318	0.0723536
cSh10.loc64	Sh10	64	0.891121	0.0813524
cSh10.loc65	Sh10	65	0.824069	0.095514
cSh10.loc66	Sh10	66	0.739128	0.109
cSh10.loc67	Sh10	67	0.642326	0.120807
cSh10.loc68	Sh10	68	0.541364	0.130206
cSh10.loc69	Sh10	69	0.443708	0.136875
cSh10.loc70	Sh10	70	0.355011	0.14089
Sh10_34640752	Sh10	70.767	0.295265	0.142384

## Sheet: Fig5C
Sample	FPKM.mean	FPKM.sd
5dCK	0.250125	0.34604
20dCK	0.293111	0.432446
5d	2.11343	2.05034
20d	4.32404	3.53644
Sample	FPKM.mean	FPKM.sd
0d	0.178831	0.0378306
1d	0.285281	0.110495
2d	0.167376	0.0566799
3d	0.342697	0.286742
4d	1.06604	0.788274

## Sheet: Fig6A
	S.officinarum	S. spontaneum
Leaf	2794	1240
Stem	2901	1234

## Sheet: Fig6D
	ZJKL_SO	ZJKL_Ss	ZSFL_SO	ZSFL_Ss	Cluster
ROC-Ss-Chr09B0007200	44.2333	22.7167	3.51667	0.99	2
ROC-Ss-Chr06A0017070	33.94	18.9933	14.9067	6.68667	2
YZ-Ss-Chr10C0004230	31.5133	14.7367	10.8267	2.76333	2
ROC-Ss-Chr02C0019470	54.38	16.34	6.40333	1.17333	2
ROC-Ss-Chr02B0016020	88.0767	35.33	15.0733	0.48	2
ROC-Ss-Chr02C0015880	25.9033	11.3733	14.7467	4.07	2
ROC-Ss-Chr10A0004520	44.1267	17.9733	25.1067	5.51	2
YZ-Ss-Chr10A0006410	76.81	33.3367	48.1867	14.1267	2
ROC-Ss-Chr07B0002440	14.58	8.11	10.2467	4.28	2
YZ-Ss-Chr03A0003510	61.3667	29.75	37.61	4.96667	2
YZ-Ss-Chr04B0000110	80.2333	44.5767	53.6233	20.0367	2
ROC-Ss-Chr07B0007110	15.0833	8.89	9	3.49667	2
YZ-Ss-Chr04A0016500	16.42	7.67	8.99333	1.33333	2
YZ-Ss-Chr04B0003230	18.3533	6.11667	11.7933	2.12	2
YZ-Ss-Chr02A0010860	81.3667	38.1533	58.2067	24.61	2
ROC-Ss-Chr04A0000260	301.047	87.13	200.793	20.13	2
YZ-Ss-Chr02B0007280	22.5667	8.42667	15.56	4.91	2
YZ-Ss-Chr02B0000900	480.02	192.033	335.217	111.66	2
YZ-Ss-Chr04A0015010	10.64	3.11	6.90333	0.02	2
YZ-Ss-Chr01A0021230	10.0367	4.81667	7.34	2.81333	2
YZ-Ss-Chr07A0004070	11.9367	4.83667	8.40333	2.24667	2
YZ-Ss-Chr01A0014440	56.7333	21.34	37.3433	5.54667	2
ROC-Ss-Chr09A0001500	181.097	71.2667	119.733	21.3567	2
ROC-Ss-Chr01A0013420	43.84	19.23	29.8767	10.1867	2
ROC-Ss-Chr07B0002400	34.1533	16.9433	23.9667	10.15	2
ROC-Ss-Chr09A0013270	44.2567	21.0533	30.0433	3.88667	2
ROC-Ss-Chr06B0014930	456.377	228.803	327.353	110.447	2
YZ-Ss-Chr09A0020260	26.3467	14.0533	19.41	7.08	2
ROC-Ss-Chr04A0008090	35.6233	17	24.7267	6.32333	2
ROC-Ss-Chr06A0010800	17.4333	6.62333	13.03	1.91	2
ROC-Ss-Chr07B0001600	12.99	6.25	9.79667	2.83333	2
YZ-Ss-Chr10A0004350	57.8733	31.4867	45.1433	19.2733	2
YZ-Ss-Chr04A0010870	30.9767	18.53	25.7633	11.5967	2
YZ-Ss-Chr02C0021090	12.3533	6.17333	9.53333	2.59	2
YZ-Ss-Chr09B0014050	29.54	14.91	22.8233	4.78333	2
ROC-Ss-Chr04A0009410	13.7333	7.42	11.2967	3.48	2
YZ-Ss-Chr02A0000720	10.8267	1.53	2.73333	0	2
YZ-Ss-Chr06A0025860	11.6667	1.35333	3.41667	0	2
ROC-Ss-Chr10A0013550	29.6767	4.10333	8.97333	0.823333	2
YZ-Ss-Chr02B0001860	16.1767	2.42	5.17667	1.12	2
ROC-Ss-Chr02B0003850	10.8267	0.82	2.73333	0	2
ROC-Ss-Chr06B0010070	1778.12	331.46	677.263	79.3367	2
YZ-Ss-Chr06A0026160	37.39	11.1167	16.65	6.20333	2
ROC-Ss-Chr01A0012520	14.1867	2.92667	5.18667	0.73	2
ROC-Ss-Chr02A0011830	27.3233	5.96333	9.03333	0.943333	2
YZ-Ss-Chr10C0010030	36.4867	6.25	11.1767	0	2
YZ-Ss-Chr07A0018000	86.35	24.0567	35.71	8.22667	2
YZ-Ss-Chr06A0025570	10.32	2.73667	3.99333	0.623333	2
ROC-Ss-Chr02A0002270	54.2833	20.1533	25.07	10.4867	2
YZ-Ss-Chr07B0013190	99.8233	47.9067	51.02	22.42	2
YZ-Ss-Chr02A0012250	68.9267	25.93	32.9767	10.87	2
YZ-Ss-Chr03A0014140	35.9133	11.9067	11.26	4.15667	2
ROC-Ss-Chr06A0015000	63.62	28.53	29.9533	13.9567	2
ROC-Ss-Chr07B0010140	18.3933	7.71333	7.27	2.54667	2
ROC-Ss-Chr07B0012690	48.4667	19.6033	18.3733	5.89	2
YZ-Ss-Chr04B0001790	31.64	0	3.52333	0.17	2
ROC-Ss-Chr07B0008320	10.3933	0	1.02667	0	2
YZ-Ss-Chr01A0010980	12.5733	0	1.19333	0	2
YZ-Ss-Chr02A0014450	33.12	0	2.13333	0.08	2
ROC-Ss-Chr03A0014300	17.2033	0	1.35	0	2
ROC-Ss-Chr02A0007820	57.03	0	4.71	0.16	2
YZ-Ss-Chr04A0015610	54.8233	5.04667	12.3533	1.99667	2
YZ-Ss-Chr02A0020550	99.76	11.19	20.7433	5.01667	2
ROC-Ss-Chr02B0019600	13.0333	0	1.82667	0	2
ROC-Ss-Chr09A0005570	10.2433	0	1.39333	0	2
YZ-Ss-Chr02C0017930	10.6067	0	1.96667	0	2
ROC-Ss-Chr06A0010700	33.3	0.153333	6.03333	0	2
YZ-Ss-Chr06A0013130	55.21	0.806667	10.3133	0.55	2
YZ-Ss-Chr10A0007070	110.607	5.69333	24.8267	3.47	2
YZ-Ss-Chr09B0017110	90.7467	6.94	22.56	5.37667	2
ROC-Ss-Chr01A0006450	26.3367	0	5.16	0	2
YZ-Ss-Chr04B0004840	11.89	0	2.28333	0	2
YZ-Ss-Chr02C0001100	69.2767	0.09	13.31	0.11	2
YZ-Ss-Chr09B0008480	44.1267	0.986667	8.09	0	2
YZ-Ss-Chr09B0019260	24.3333	0	4	0.06	2
ROC-Ss-Chr02B0008070	177.297	0.0766667	28.4733	0.236667	2
YZ-Ss-Chr03A0027500	412.883	46.8233	160.633	33.7233	2
ROC-Ss-Chr01A0006680	11.9633	2.09667	5.24667	1.89667	2
YZ-Ss-Chr03A0024340	33.33	3.28667	12.7133	1.43333	2
YZ-Ss-Chr07A0011430	18.1067	3.77667	8.43333	3.17667	2
YZ-Ss-Chr09B0008130	63.6633	4.53667	21.1467	2.17667	2
YZ-Ss-Chr10A0010400	44.5267	6.40667	15.9267	3.64	2
ROC-Ss-Chr03A0002580	10.1967	0.496667	3.03667	0	2
ROC-Ss-Chr02B0010000	19.3733	3.29667	7.77	1.68667	2
YZ-Ss-Chr03A0031310	24.8533	3.63	9.44333	1.41333	2
ROC-Ss-Chr10A0007510	316.437	66.1567	135.187	49.3267	2
ROC-Ss-Chr03A0017640	292.15	36.6967	111.527	20.9233	2
ROC-Ss-Chr01A0021980	13.6867	2.04	5.35	1.09	2
ROC-Ss-Chr04B0009080	13.8067	0.633333	3.57333	0.25	2
YZ-Ss-Chr04B0006060	55.39	3.40333	16.91	2.35333	2
ROC-Ss-Chr06B0011480	26.6367	0	7.02667	0	2
ROC-Ss-Chr06A0008810	13.2333	0	2.76667	0	2
YZ-Ss-Chr02A0013770	29.8133	0	6.03	0	2
YZ-Ss-Chr09A0016760	21.45	0	4.78	0.403333	2
ROC-Ss-Chr04A0000130	31.31	0	6.93	0	2
ROC-Ss-Chr10A0008090	176.12	7.43	48.04	11.6833	2
YZ-Ss-Chr10C0008810	30.2433	2.21667	9.01333	2.94667	2
ROC-Ss-Chr06A0014470	13.0233	0.126667	3.12333	0.13	2
YZ-Ss-Chr10C0011450	59.8	0.15	14.6133	0.216667	2
YZ-Ss-Chr09A0001560	11.5567	0.106667	2.89667	0.143333	2
ROC-Ss-Chr04A0004230	14.7667	0.16	4.22	1.06	2
YZ-Ss-Chr02B0015620	30.34	0.493333	8.53	1.24	2
ROC-Ss-Chr10A0006060	20.4	0.3	5.65333	0.893333	2
ROC-Ss-Chr02A0005520	14.74	1.68	5.69	1.67333	2
YZ-Ss-Chr09B0004850	75.17	0.03	22.54	0.0566667	2
YZ-Ss-Chr10A0007590	12.9767	0	3.85	0	2
ROC-Ss-Chr01A0004910	11.7	0.726667	3.99	0.733333	2
YZ-Ss-Chr06A0003320	45.35	0.07	12.5967	0.78	2
YZ-Ss-Chr04B0017980	66.83	4.43333	22.4967	5.64667	2
YZ-Ss-Chr07A0015920	26.3767	3.72	10.42	4.49667	2
YZ-Ss-Chr04B0007190	36.4867	0.183333	11.1767	0.86	2
YZ-Ss-Chr02C0016350	24.4	0.633333	12.65	4.25333	2
YZ-Ss-Chr09B0002260	23.09	1.28	11.6033	4.25667	2
ROC-Ss-Chr04B0010210	35.5433	2.13667	17.95	6.61	2
YZ-Ss-Chr04B0013500	10.3167	0	4.69	0.753333	2
ROC-Ss-Chr03A0003770	64.0233	0.483333	29.7467	5.68	2
YZ-Ss-Chr02B0008550	36.8133	6.05667	20.6567	9.51333	2
YZ-Ss-Chr02C0005170	22.9633	1.8	12.0267	3.95	2
YZ-Ss-Chr03A0013140	21.5567	2.35	11.65	4.21	2
ROC-Ss-Chr01A0003900	12.0767	0	6.26	1.36667	2
YZ-Ss-Chr06A0023480	24.03	2.4	13.7467	4.74667	2
YZ-Ss-Chr02B0008430	17.3767	0.413333	8.9	2.37667	2
ROC-Ss-Chr04B0011220	35.2533	0.293333	18.2933	4.80667	2
ROC-Ss-Chr03A0022400	13.9467	0	7.19333	1.01333	2
ROC-Ss-Chr09A0012430	21.36	0.08	10.8733	1.40667	2
ROC-Ss-Chr06B0001590	29.6867	3.71	16.72	5.32333	2
ROC-Ss-Chr04B0007730	12.0433	0.773333	6.57333	1.8	2
YZ-Ss-Chr02C0008150	14.5033	0.523333	7.59	1.72667	2
YZ-Ss-Chr10B0007900	364.747	0	180.453	31.7033	2
YZ-Ss-Chr09A0008620	62.7967	0	31.43	6.14667	2
ROC-Ss-Chr01A0021000	29.8533	0.893333	13.86	6.22333	2
YZ-Ss-Chr03A0025310	22.95	0.98	9.79	4.23333	2
ROC-Ss-Chr02B0005330	48.9033	0	20.38	4.45	2
YZ-Ss-Chr07B0014430	10.0533	0.416667	4.36667	1.22333	2
ROC-Ss-Chr01A0017480	18.4667	0.75	6.95333	2.29333	2
ROC-Ss-Chr01A0011560	84.4833	3.33	33.08	8.45333	2
YZ-Ss-Chr01A0030030	12.9633	1.11667	5.66667	2.03333	2
YZ-Ss-Chr02B0005010	20.9133	0.926667	8.83	2.58333	2
YZ-Ss-Chr09B0017100	55.23	2.25	29.4667	3.08	2
YZ-Ss-Chr06A0027290	28.54	0.993333	15.3933	1.39333	2
YZ-Ss-Chr01A0013680	748.853	0	382.787	3.66667	2
ROC-Ss-Chr10A0018160	32.3533	0	16.4533	0	2
ROC-Ss-Chr03A0003310	13.36	0	6.79	0	2
ROC-Ss-Chr02C0010310	1103.93	0.05	570.483	1.44667	2
YZ-Ss-Chr07A0014750	64.1567	0	33.0533	0.123333	2
YZ-Ss-Chr02A0008720	126.477	0	65.1067	0.42	2
YZ-Ss-Chr09B0013830	21.5433	0	11.1933	0	2
YZ-Ss-Chr03A0006170	88.45	1.14	46.03	0.826667	2
ROC-Ss-Chr02B0009390	15.96	0.296667	8.04333	0.35	2
YZ-Ss-Chr03A0018750	20.3833	2.34333	11.16	2.45	2
YZ-Ss-Chr01A0002470	17.27	0.16	8.59333	0.293333	2
YZ-Ss-Chr01A0001000	26.7633	2.48333	14.44	2.62333	2
YZ-Ss-Chr04B0001500	60.5033	1.47333	30.3533	1.04667	2
ROC-Ss-Chr07B0008060	147.677	0	71.8833	0	2
YZ-Ss-Chr06A0014280	43.5367	0	21.2067	0	2
ROC-Ss-Chr06B0009110	107.41	13.82	60.6733	12.0767	2
YZ-Ss-Chr07A0017430	125.04	37.5167	81.0333	36.7	2
ROC-Ss-Chr07B0005120	11.23	0	5.59333	0	2
ROC-Ss-Chr03A0009030	23.49	0.0933333	11.7567	0.113333	2
YZ-Ss-Chr09A0016810	934.423	2.03667	468.95	3.23	2
YZ-Ss-Chr09A0001660	386.61	0	194.177	0	2
ROC-Ss-Chr01A0019790	52.98	0	24.6733	0	2
YZ-Ss-Chr06A0035240	39.5667	4.77667	20.8967	4.64	2
YZ-Ss-Chr07B0009930	89.8567	1.72	42.7633	1.01667	2
ROC-Ss-Chr03A0026640	20.5233	0.713333	10.0167	0.586667	2
YZ-Ss-Chr03A0007790	152.93	0	73.88	0	2
YZ-Ss-Chr03A0005210	18.0733	0	8.68667	0	2
ROC-Ss-Chr06B0009620	64.04	0.79	31.4133	1.10667	2
YZ-Ss-Chr02C0021440	128.833	1.27	62.69	1.93667	2
YZ-Ss-Chr01A0025690	22.3533	0.903333	11.0933	0.733333	2
ROC-Ss-Chr06B0011810	18.01	0.12	8.61667	0.113333	2
YZ-Ss-Chr06A0036100	29.8067	0	14.1233	0	2
YZ-Ss-Chr07B0019520	11.9267	0.18	5.80333	0.2	2
YZ-Ss-Chr07A0017640	13.9833	0	6.66667	0.0433333	2
YZ-Ss-Chr03A0003330	83.65	22.12	51.21	19.71	2
ROC-Ss-Chr02C0015730	250.797	60.1633	150.37	54.8867	2
ROC-Ss-Chr10A0012100	24.3433	6.27	14.5367	5.76667	2
YZ-Ss-Chr03A0031360	78.3133	11.58	42.6567	10.45	2
YZ-Ss-Chr03A0007640	19.12	2.35667	10.09	2.16	2
YZ-Ss-Chr09A0017400	13.3767	1.67	6.83667	1.87333	2
YZ-Ss-Chr04A0020730	22.5533	4.77333	12.7267	5.08333	2
ROC-Ss-Chr01A0010510	25.7433	0.343333	11.6067	0.0433333	2
YZ-Ss-Chr02A0005890	235.57	50.97	132.683	48.1233	2
YZ-Ss-Chr10B0006150	11.3433	0	5.22333	0	2
ROC-Ss-Chr03A0028380	15.1433	0	6.93	0	2
ROC-Ss-Chr04C0011450	17.5567	0	8.01667	0	2
ROC-Ss-Chr06A0002280	15.55	0.276667	7.17	0.373333	2
ROC-Ss-Chr02B0006610	33.6133	0	14.9567	0	2
YZ-Ss-Chr02A0007050	62.6667	0	28.23	0.0233333	2
YZ-Ss-Chr09A0000630	30.4333	0	13.64	0	2
ROC-Ss-Chr10A0013130	54.04	0	24.1933	0	2
ROC-Ss-Chr03A0005820	58.45	1.34	29.7333	2.94333	2
ROC-Ss-Chr02B0020490	23.7833	0	11.66	0.476667	2
YZ-Ss-Chr02A0001090	38.4233	2.63333	20.0933	3.63	2
ROC-Ss-Chr02B0016760	11.27	0.576667	5.61333	1.08	2
YZ-Ss-Chr03A0001000	16.1133	2.04	8.54333	2.73333	2
ROC-Ss-Chr01A0019490	17.2833	1.78	9.31333	2.66333	2
ROC-Ss-Chr09A0006270	17.4967	0.626667	8.87	1.35333	2
YZ-Ss-Chr01A0025920	39.6933	3.91333	21.3533	5.32667	2
ROC-Ss-Chr09B0008030	16.69	0	8.15333	0.656667	2
ROC-Ss-Chr03A0001460	19.7233	2.41333	11.2067	1.76333	2
ROC-Ss-Chr02C0002480	60.4667	10.3933	35.69	8.37667	2
ROC-Ss-Chr07B0011870	17.99	0.443333	9.87	0	2
ROC-Ss-Chr09A0010000	33.8067	0.666667	18.8633	0	2
YZ-Ss-Chr06A0017150	88.34	11.3533	53.9533	10.3233	2
ROC-Ss-Chr03A0026720	20.6333	0.23	11.0933	0.43	2
YZ-Ss-Chr10A0004990	31.3067	0.0233333	16.41	0.01	2
ROC-Ss-Chr06B0013870	27.2067	0	14.28	0	2
ROC-Ss-Chr02C0023600	18.38	0	9.65667	0	2
YZ-Ss-Chr03A0012760	14.34	2.27667	8.59	2.3	2
YZ-Ss-Chr04B0004560	583.493	0	304.63	0	2
ROC-Ss-Chr04C0010030	15.43	0.3	8.18667	0.136667	2
ROC-Ss-Chr04C0004380	25.66	0.953333	13.8933	0.52	2
ROC-Ss-Chr06B0015180	53.37	3.76667	30.2733	3.16667	2
ROC-Ss-Chr01A0007500	12.5467	0.136667	6.70333	0.0833333	2
YZ-Ss-Chr03A0013800	12.6233	0	6.74667	0	2
ROC-Ss-Chr02B0018920	13.0233	0.113333	6.88667	0.713333	2
YZ-Ss-Chr09B0016990	80.51	3.86	44.7867	6.97333	2
YZ-Ss-Chr10A0000140	12.8833	2.67333	8.05	3.02667	2
YZ-Ss-Chr06A0032110	84	24.2	57.1933	27.6233	2
ROC-Ss-Chr02B0004410	15.1233	0.0533333	8.51333	0.986667	2
ROC-Ss-Chr01A0005590	22.58	1.16667	12.72	2.22667	2
YZ-Ss-Chr10A0012050	124.44	1.54667	67.9333	9.04333	2
ROC-Ss-Chr06A0018030	13.26	0.04	7.19	0.47	2
YZ-Ss-Chr09A0020040	19.0467	0	10.5867	0.52	2
ROC-Ss-Chr07B0003700	10.1133	1.58667	6.35667	1.87667	2
YZ-Ss-Chr09A0001130	11.5167	0.136667	6.40667	0.493333	2
YZ-Ss-Chr01A0003940	19.4333	3.15667	12.1567	3.76	2
ROC-Ss-Chr06A0011220	116.53	1.47667	65.4433	6.08	2
YZ-Ss-Chr04B0008450	99.8833	2.23333	56.99	4.23333	2
ROC-Ss-Chr04C0012280	58.2467	4	34.21	4.92667	2
YZ-Ss-Chr10A0000260	37.3567	2.40333	21.79	2.83333	2
YZ-Ss-Chr02B0009120	15.2667	0.79	8.82667	0.993333	2
ROC-Ss-Chr09A0000480	456.843	10.65	254.9	13.3367	2
ROC-Ss-Chr01A0011500	43.6767	0.67	24.41	0.856667	2
ROC-Ss-Chr03A0023370	17.83	0	9.76333	0	2
YZ-Ss-Chr07B0012120	50.11	0	27.5233	0	2
YZ-Ss-Chr04B0017180	12.94	0	7.11333	0	2
YZ-Ss-Chr06A0017820	46.3633	0.14	25.8167	0	2
YZ-Ss-Chr09B0011390	16.3967	0	9.06667	0	2
ROC-Ss-Chr10A0002950	13.74	0	7.67	0	2
YZ-Ss-Chr09A0019570	13.74	0	7.67	0	2
YZ-Ss-Chr10A0004030	23.5833	0.196667	13.2933	0.24	2
YZ-Ss-Chr07A0017740	46.9767	0.593333	26.5967	0.61	2
ROC-Ss-Chr04B0014580	48.1	0	26.9633	0	2
ROC-Ss-Chr04B0016490	12.7267	0.0366667	7.11667	0.12	2
YZ-Ss-Chr10C0004320	19.3	0	10.7867	0.0633333	2
YZ-Ss-Chr02B0015940	10.0333	1.08667	4.75667	1.27667	2
ROC-Ss-Chr04B0001940	73.0467	0.23	29.81	1.03333	2
YZ-Ss-Chr06A0002760	17.5633	1.68667	8.02	1.83667	2
YZ-Ss-Chr01A0022270	10.07	0.746667	4.49333	0.833333	2
YZ-Ss-Chr07B0000660	14.4267	0	5.98333	0	2
YZ-Ss-Chr06A0012600	19.9667	0	8.21333	0	2
ROC-Ss-Chr10A0017780	18.4333	0	7.87	0	2
YZ-Ss-Chr03A0032800	14.3233	0.336667	6.25667	0.413333	2
YZ-Ss-Chr04B0015460	150.143	28.84	80.3367	29.8867	2
ROC-Ss-Chr06A0007660	23.5567	4.17667	11.89	5.05667	2
YZ-Ss-Chr04A0000300	29.2833	4.28	14.4733	5.38	2
ROC-Ss-Chr02A0005620	408.53	87.9567	224.443	98.6067	2
YZ-Ss-Chr10B0009410	11.7267	0	5.06667	0.416667	2
ROC-Ss-Chr10A0004690	12.9267	1.09667	6.27	1.89667	2
YZ-Ss-Chr02B0015760	51.9	9.17333	27.2333	11.6433	2
ROC-Ss-Chr06B0010140	10.1333	0	4.27667	0.603333	2
ROC-Ss-Chr06B0012100	108.713	1.77667	43.6267	0.41	2
ROC-Ss-Chr01A0020680	24.09	3.43333	11.2767	2.72	2
ROC-Ss-Chr06B0000330	11.0333	0	4.14667	0.0933333	2
ROC-Ss-Chr01A0021850	41.4333	8.51	20.8633	8.53667	2
ROC-Ss-Chr10A0017130	145.853	0	54.23	0	2
YZ-Ss-Chr02B0015880	32.2933	0	12.52	0	2
YZ-Ss-Chr01A0026380	28.74	0	11.13	0	2
YZ-Ss-Chr02B0013050	12.7467	0	4.87333	0	2
ROC-Ss-Chr09B0011570	10.5233	0	4.00333	0	2
ROC-Ss-Chr03A0031820	11.6467	0	4.43	0	2
YZ-Ss-Chr01A0007670	294.803	6.23667	108.56	0.63	2
ROC-Ss-Chr06B0002810	25.9433	0	9.40333	0.06	2
ROC-Ss-Chr02C0008760	53.5967	0	19.2267	0	2
YZ-Ss-Chr10B0004790	32.4967	0	11.5933	0	2
ROC-Ss-Chr03A0002990	12.6533	0	4.50667	0	2
YZ-Ss-Chr07A0017010	19.19	1.05	7.75333	1.70667	2
YZ-Ss-Chr09B0016650	18.3433	3.01667	8.54	3.34333	2
YZ-Ss-Chr02C0016320	11.79	0.853333	5.04667	1.29333	2
YZ-Ss-Chr10C0008040	87.8133	0.283333	32.9067	2.16	2
YZ-Ss-Chr04A0004790	208.913	21.0267	92.22	26.57	2
YZ-Ss-Chr10C0011420	49.1733	0.85	17.2967	2.77333	2
YZ-Ss-Chr06A0036400	17.1533	0	5.87333	0.623333	2
YZ-Ss-Chr09A0014640	20.8633	0	7.07667	0.73	2
YZ-Ss-Chr01A0026060	25.4233	2.14667	10.29	2.69333	2
ROC-Ss-Chr09B0005750	41.6633	0.22	14.2767	1.12333	2
YZ-Ss-Chr07B0015040	14.21	0	4.59667	0	2
YZ-Ss-Chr03A0005200	46.02	0	14.8067	0	2
ROC-Ss-Chr09B0006600	44.3233	0	14.2367	0	2
ROC-Ss-Chr07A0003230	17.85	0	5.73333	0	2
YZ-Ss-Chr09A0010860	43.7933	0	13.9333	0	2
YZ-Ss-Chr03A0006760	16.2067	1.05667	5.88	1.13333	2
ROC-Ss-Chr04A0009280	12.05	0.0566667	4.11	0.0166667	2
ROC-Ss-Chr07B0004100	27.36	0	9.38667	0	2
YZ-Ss-Chr03A0016160	35.2167	0.25	11.9	0.18	2
ROC-Ss-Chr02C0017470	18.9767	0	6.21	0	2
ROC-Ss-Chr02B0005910	14.6233	0	4.81667	0	2
ROC-Ss-Chr06B0003570	28.7933	0	9.53333	0.0433333	2
YZ-Ss-Chr02B0008920	21.3867	3.03	10.4	1.41333	2
YZ-Ss-Chr09A0018220	27.0567	3.87333	13.5633	1.54333	2
ROC-Ss-Chr09A0009350	30.5233	5.20667	15.7767	3.06667	2
ROC-Ss-Chr04C0001340	67.0967	11.98	35.1433	9.17333	2
ROC-Ss-Chr02C0022240	81.9367	19.12	45.93	16.47	2
YZ-Ss-Chr10B0000210	22.21	6.38	13.0733	5.86	2
YZ-Ss-Chr03A0029970	83.6367	13.82	43.8267	11.9567	2
YZ-Ss-Chr09B0015890	35.27	2.02	16.42	1.21333	2
YZ-Ss-Chr04A0001750	11.39	1.48667	5.99	0.9	2
YZ-Ss-Chr01A0011740	316.5	31.7367	153.743	12.4767	2
ROC-Ss-Chr09A0009740	44.0033	8.99667	24.06	6.62	2
ROC-Ss-Chr02A0006210	25.8833	7.15667	15.4033	6.15333	2
YZ-Ss-Chr04B0004300	20.3433	1.63667	9.75333	0.63	2
ROC-Ss-Chr02B0020840	66.7	17.85	35.09	9.20333	2
YZ-Ss-Chr09B0017950	35.45	10.3533	19.8367	6.32333	2
YZ-Ss-Chr09B0016470	24.24	6.30667	12.9333	3.07667	2
YZ-Ss-Chr06A0015000	108.977	36.09	63.92	27.0367	2
YZ-Ss-Chr10C0011300	15.8233	2.52333	7.79	1.01667	2
YZ-Ss-Chr06A0028100	28.07	7.35667	14.93	4.8	2
YZ-Ss-Chr04A0005010	18.5267	4.43333	9.71667	2.40667	2
ROC-Ss-Chr03A0027990	68.4	24.0833	40.1733	17.2267	2
YZ-Ss-Chr04A0006370	17.3367	2.08333	7.65333	0.936667	2
ROC-Ss-Chr04C0004440	81.5733	17.9733	41.7033	13.36	2
ROC-Ss-Chr07A0010420	16.1633	1.18667	6.76	0.183333	2
YZ-Ss-Chr02B0003650	59.3	13.44	27.91	6.62	2
YZ-Ss-Chr03A0021850	11.6767	1.93333	5.40667	0.993333	2
ROC-Ss-Chr04C0004570	101.86	22.2167	49.6533	13.03	2
ROC-Ss-Chr06B0001800	12.9867	2.49667	6.18333	1.31333	2
ROC-Ss-Chr09B0003450	29.8567	6.14333	14.1	3.82333	2
ROC-Ss-Chr02C0005010	110.173	12.68	43.78	3.1	2
ROC-Ss-Chr02C0018610	14.6633	3.00333	9.74333	1.85	2
YZ-Ss-Chr02A0020790	30.3833	8.97333	21.14	6.93333	2
YZ-Ss-Chr03A0003500	19.9433	1.91667	12.2467	0.41	2
YZ-Ss-Chr01A0000720	34.9833	7.43667	22.6	3.85667	2
ROC-Ss-Chr04A0006770	18.7467	7.72667	13.9767	6.45333	2
ROC-Ss-Chr01A0008670	20.2067	4.65667	13.1333	1.97	2
YZ-Ss-Chr04B0017930	37.2933	12.9333	26.9867	9.38667	2
ROC-Ss-Chr03A0026760	51.44	13.2667	35.88	8	2
YZ-Ss-Chr04A0000320	20.6967	5.92667	14.7367	3.75	2
ROC-Ss-Chr09A0012220	21.7333	6.39333	15.4233	4.02333	2
ROC-Ss-Chr04C0000580	11.4767	3.03	7.27	2.32333	2
YZ-Ss-Chr01A0019370	30.4967	9.51333	20.21	7.51	2
ROC-Ss-Chr04B0002030	23.2867	2.6	13.8967	0.91	2
ROC-Ss-Chr02B0013230	14.99	2.50667	9.11667	1.45333	2
YZ-Ss-Chr06A0005690	30.1033	11.1633	21.32	9.48333	2
ROC-Ss-Chr09B0007670	224.017	36.06	135.193	12.46	2
ROC-Ss-Chr02A0011150	11.8533	4.57333	8.41	3.65	2
ROC-Ss-Chr06A0012490	51.1733	13.2967	33.6067	9.34	2
ROC-Ss-Chr03A0027870	221.277	71.0433	152.53	55.57	2
YZ-Ss-Chr09B0014770	10.86	1.01	6.32333	0.43	2
ROC-Ss-Chr04B0002120	97.4833	15.42	61.5033	11.7367	2
ROC-Ss-Chr09A0000090	12.4533	2.00333	7.79333	1.42	2
YZ-Ss-Chr02A0016650	14.54	2.42333	9.58667	2.07	2
ROC-Ss-Chr07A0015840	21.4967	1.23	13.0767	0.536667	2
ROC-Ss-Chr02A0002340	339.883	11.9767	205.527	0	2
ROC-Ss-Chr01A0007420	96.94	28.5133	68.67	26.0067	2
YZ-Ss-Chr02B0005670	68.96	10.9633	44.47	9.30333	2
YZ-Ss-Chr01A0003650	19.8233	3.5	12.8567	2.87667	2
YZ-Ss-Chr04A0018740	151.573	52.6	110.113	46.5733	2
ROC-Ss-Chr03A0025910	705.72	51.06	428.983	15.5567	2
ROC-Ss-Chr06A0002410	20.3533	2.29333	13.1167	1.08333	2
ROC-Ss-Chr06B0001450	27.1033	5.35	18.4767	4.21	2
YZ-Ss-Chr07B0006220	12.07	4.06667	8.88667	3.66333	2
YZ-Ss-Chr02B0013470	13.0533	0.913333	8.24	0.31	2
ROC-Ss-Chr02A0012910	96.1167	10.59	61.3467	6.23333	2
ROC-Ss-Chr02C0023700	12.9933	2.06	8.51667	1.43667	2
YZ-Ss-Chr02A0015120	18.3167	5.46	13.57	2.38667	2
ROC-Ss-Chr04A0008420	246.69	96.3433	186.7	57.74	2
YZ-Ss-Chr03A0010610	34.55	12.8667	24.68	8.18	2
ROC-Ss-Chr03A0008020	28.64	9.32667	19.78	4.78	2
YZ-Ss-Chr01A0023970	10.16	1.88667	6.77	0.136667	2
YZ-Ss-Chr07B0008900	10.3667	4.61333	7.91333	3.37667	2
YZ-Ss-Chr01A0007640	20.84	5.50667	14.25	2.29667	2
ROC-Ss-Chr02A0014080	64.3733	12.11	44.72	2.33333	2
YZ-Ss-Chr09A0001520	14.2667	3.89333	10.2467	1.97667	2
YZ-Ss-Chr04B0003740	10.27	3.06667	7.57667	1.99333	2
ROC-Ss-Chr02C0003850	40.79	8.82	28.78	3.96667	2
YZ-Ss-Chr02A0010710	15.2167	6.38	11.98	5.01	2
ROC-Ss-Chr03A0001720	19.8633	5.65333	14.6033	3.41	2
ROC-Ss-Chr06B0016670	26.66	9.06667	20.0833	6.27333	2
ROC-Ss-Chr01A0003350	656.637	146.263	478.41	71.63	2
ROC-Ss-Chr04A0006520	28.8467	8.98	21.88	6.32333	2
YZ-Ss-Chr03A0017160	63.0033	21.7467	47.3233	18.8733	2
ROC-Ss-Chr09B0004180	62.5633	5.64667	40.9233	2.23667	2
YZ-Ss-Chr04A0018020	26.2467	3.77333	17.3667	1.59667	2
YZ-Ss-Chr01A0022470	41.83	4.67	27.2067	1.18333	2
ROC-Ss-Chr04A0006510	25.12	4.97333	17.0333	3.18667	2
ROC-Ss-Chr02B0008700	12.11	2.99333	8.48667	2.28667	2
YZ-Ss-Chr02B0003360	14.48	1.54333	10.0767	0.516667	2
YZ-Ss-Chr03A0018460	98.5167	18.7667	71.29	11.07	2
YZ-Ss-Chr04B0017570	45.4133	7.53	31.8467	3.28333	2
YZ-Ss-Chr06A0030160	15.34	2.79	10.8067	1.44667	2
ROC-Ss-Chr02C0007400	61.0767	7.98667	41.04	1.69333	2
ROC-Ss-Chr03A0018740	22.16	6.79	16.3033	5.19667	2
ROC-Ss-Chr07B0010640	126.363	31.4433	71.85	14.9433	2
YZ-Ss-Chr04B0001910	46.7333	12.0733	26.34	6.60333	2
ROC-Ss-Chr10A0009410	17.36	4.74333	9.84	2.46667	2
ROC-Ss-Chr01A0013640	193.893	23.5133	98.2133	6.65	2
YZ-Ss-Chr01A0003550	80.2067	14.8633	44.9333	8.52	2
YZ-Ss-Chr09A0010300	1493.64	275.51	823.943	156.297	2
YZ-Ss-Chr02C0021670	151.913	49.91	95.3533	34.8367	2
YZ-Ss-Chr10A0009470	47.4733	5.36667	23.2667	0	2
YZ-Ss-Chr09A0003980	50.01	10.5467	27.85	5.56333	2
YZ-Ss-Chr03A0013990	369.96	170.783	264.817	128.53	2
ROC-Ss-Chr02B0008440	20.0933	7.94333	13.27	5.06	2
ROC-Ss-Chr04C0005360	56.4567	10.7533	32.0633	2.99667	2
ROC-Ss-Chr02A0009510	185.337	31.3	106.453	11.7867	2
ROC-Ss-Chr04B0001210	10.3533	1.72	6.13	0.403333	2
YZ-Ss-Chr04A0000410	18.2133	7.49333	11.1333	4.25	2
ROC-Ss-Chr03A0029990	75.5167	26.18	42.08	9.68	2
YZ-Ss-Chr02B0016050	54.45	13.48	25.1233	3.6	2
YZ-Ss-Chr01A0013390	17.51	5.07333	9.07333	2.14333	2
ROC-Ss-Chr09B0010220	26.0333	10.01	14.07	6.40333	2
YZ-Ss-Chr04B0004190	2510.95	719.207	1218.14	223.43	2
ROC-Ss-Chr01A0000510	20.8033	7.28	10.7833	3.27667	2
ROC-Ss-Chr09A0010580	60.4233	54.0367	66.08	30.7067	2
YZ-Ss-Chr02C0013240	31.1	26.3467	33.7433	13.7733	2
ROC-Ss-Chr09A0002230	9.21667	8.37	11.8267	0	2
YZ-Ss-Chr02C0001530	21.4733	19.0433	23.61	5.89	2
YZ-Ss-Chr01A0012910	76.84	68.4167	85.5967	27.42	2
ROC-Ss-Chr02C0018410	45.1167	28.93	51.6467	11.0267	2
YZ-Ss-Chr04A0016370	12.4733	8.73	13.7133	4.45333	2
ROC-Ss-Chr03A0024710	39.18	30.2933	44.0267	18.6433	2
ROC-Ss-Chr04C0008990	31.2867	24.08	35.8567	15.7033	2
ROC-Ss-Chr03A0029160	8.27333	5.8	10.5433	2.57	2
ROC-Ss-Chr01A0014610	30.3	23.1967	36.96	8.44	2
ROC-Ss-Chr06B0003630	16.8933	14.2433	19.59	8.87333	2
YZ-Ss-Chr01A0011630	17.3167	13.3233	21.8233	5.32333	2
ROC-Ss-Chr07B0001490	17.7433	12.6467	24.1833	2.43	2
YZ-Ss-Chr04B0003810	24.3933	15.5567	23.9767	7.22	2
ROC-Ss-Chr04A0000690	12.3233	8.51333	12.3	5.57333	2
YZ-Ss-Chr10B0006480	548.297	336.76	534.25	184.01	2
YZ-Ss-Chr04B0005330	64.31	42.38	58.2067	22.4433	2
ROC-Ss-Chr07B0001480	28.8167	17.5567	26.58	7.7	2
ROC-Ss-Chr03A0016170	23.4867	14.92	21.8333	7.72333	2
ROC-Ss-Chr03A0024270	20.3733	8.67667	16.7367	2.08	2
ROC-Ss-Chr02B0004230	19.49	12.4367	17.97	8.18333	2
ROC-Ss-Chr03A0026290	15.2533	11.41	13.26	5.37	2
YZ-Ss-Chr09B0017270	137.733	91.7367	115.63	40.5667	2
YZ-Ss-Chr02C0014340	20.13	12.8	17.1667	3.81	2
YZ-Ss-Chr04B0017200	10.1367	7.32667	9.00333	3.80333	2
ROC-Ss-Chr09B0005090	18.2167	13.1667	17.7767	5.28	2
ROC-Ss-Chr02C0022280	20.6	15.3233	19.81	8.15667	2
ROC-Ss-Chr04A0007230	11.1833	8.18	10.3833	1.62667	2
ROC-Ss-Chr02A0007550	28.8667	22.2367	26.3767	5.54	2
YZ-Ss-Chr02A0014970	18.3067	17.11	13.9533	5.45333	2
YZ-Ss-Chr02A0016570	12.02	11.7833	8.91667	3.94667	2
YZ-Ss-Chr03A0030860	23.31	23.0567	14.5733	3.87333	2
ROC-Ss-Chr02C0018010	16.9533	11.9067	10.3033	2.00667	2
YZ-Ss-Chr03A0001560	39.09	31.7267	32.41	13.34	2
ROC-Ss-Chr04B0010720	66.8	52.6567	47.9833	10.3	2
YZ-Ss-Chr04B0003220	14.8833	18.0667	15.1867	0	2
YZ-Ss-Chr03A0021580	11.0067	10.8533	9.94	3.26	2
ROC-Ss-Chr07A0012680	15.98	23.16	16.86	3.13667	2
ROC-Ss-Chr01A0007240	212.17	274.703	170.797	68.1333	2
YZ-Ss-Chr03A0021650	42.7833	59.7367	35.32	13.7	2
YZ-Ss-Chr09A0002470	3.14333	10.8733	16.73	5.29667	1
YZ-Ss-Chr10C0008910	5.41667	12.5133	13.5767	6.05	1
YZ-Ss-Chr03A0000590	3.29333	10.0533	12.5267	4.50333	1
ROC-Ss-Chr03A0016710	4.48667	13.8267	9.63	2.69	1
YZ-Ss-Chr07A0019250	19.14	37.8033	35.12	16.05	1
ROC-Ss-Chr09A0012190	13.11	43.26	37.96	15.5567	1
ROC-Ss-Chr03A0024530	4.84333	16.1467	12.86	4.49	1
YZ-Ss-Chr03A0003830	13.7533	20.11	24.8367	10.2733	1
YZ-Ss-Chr01A0008780	14.9767	20.33	23.02	9.65	1
YZ-Ss-Chr02C0012710	14.1167	18.6467	22.8767	8.53667	1
ROC-Ss-Chr01A0012010	39.49	52.6033	54.82	16.9233	1
YZ-Ss-Chr04A0010720	6.54333	12.5633	12.4967	2.77	1
ROC-Ss-Chr02C0017530	66.2533	7.89	93.89	44.0567	1
YZ-Ss-Chr09B0014620	49.12	5.51667	65.0967	31.99	1
ROC-Ss-Chr06B0007660	7.93	0	11.1133	4.48	1
ROC-Ss-Chr04C0006410	342.337	65.2933	468.85	151.367	1
ROC-Ss-Chr03A0006030	37.2267	9.35333	50.0733	17.2933	1
ROC-Ss-Chr06B0006290	7.67	0.44	10.94	2.57667	1
ROC-Ss-Chr02A0007260	43.06	1.82333	60.22	13.38	1
ROC-Ss-Chr02B0004500	15.65	0	21.6733	4.39	1
ROC-Ss-Chr04C0003660	57.2633	10.1367	75.52	25.5033	1
ROC-Ss-Chr09A0013930	19.0167	4.3	25.2967	8.84667	1
YZ-Ss-Chr01A0011900	7.43667	0.0466667	10.5533	2.39667	1
YZ-Ss-Chr02C0011940	9.13667	1.63333	11.7533	4.39333	1
ROC-Ss-Chr06B0002130	13.8467	1.69667	17.7567	5.96667	1
ROC-Ss-Chr06A0012040	18.4533	2.36333	24.02	7.12	1
YZ-Ss-Chr01A0025210	9.91333	1.42333	12.4867	4.18333	1
ROC-Ss-Chr09B0006950	66.2833	0	85.6267	21.4033	1
ROC-Ss-Chr02C0012970	26.9667	1.85	36.8833	14.4	1
YZ-Ss-Chr04B0012420	27.5633	4.55	38.3533	15.4833	1
ROC-Ss-Chr09A0000500	23.84	4.71333	33.21	14.27	1
YZ-Ss-Chr09B0013530	17.1867	4.84	23.16	11.0333	1
YZ-Ss-Chr02A0015310	24.8233	4.4	32.5233	13.2767	1
ROC-Ss-Chr07B0009600	14.3	2.35333	19.28	7.07667	1
ROC-Ss-Chr02C0020730	7.67333	0	11.04	2.86667	1
ROC-Ss-Chr03A0006480	19.5633	0.683333	21.93	5.87667	1
YZ-Ss-Chr02A0023080	34.7933	6.68	38.5	14.34	1
ROC-Ss-Chr10A0015030	20.1367	4.64	22.22	8.86667	1
ROC-Ss-Chr04B0005100	8.8	0.25	10.0733	2.41	1
YZ-Ss-Chr01A0027390	11.19	0	12.9267	2.99	1
ROC-Ss-Chr09A0003860	9.23667	1.42	10.3333	3.22667	1
YZ-Ss-Chr09B0015020	13.1667	1.59	14.4967	4.19667	1
YZ-Ss-Chr10B0010250	2507.8	610.36	2715.93	1093.72	1
ROC-Ss-Chr03A0013620	13.0767	0	14.4367	3.38	1
ROC-Ss-Chr04A0004610	26.21	1.57	28.3133	7.39	1
YZ-Ss-Chr03A0026550	16.4967	5.13	17.52	7.88	1
ROC-Ss-Chr10B0000920	16.76	2.16667	18.18	5.08333	1
ROC-Ss-Chr10B0009430	13.4	0.353333	14.6167	2.87333	1
ROC-Ss-Chr04C0003380	21.64	1.43667	23.31	5.53667	1
YZ-Ss-Chr02A0006370	12.3267	0	13.2133	2.38	1
YZ-Ss-Chr09A0002590	15.97	1.13333	16.6567	3.81	1
ROC-Ss-Chr04C0004400	14.8033	0.463333	15.5667	3.65	1
YZ-Ss-Chr04B0006440	9.76667	0	10.4	2.15333	1
ROC-Ss-Chr07A0007980	181.27	35.12	199.873	62.31	1
YZ-Ss-Chr06A0010540	68.5167	3.05667	76.0667	14.73	1
ROC-Ss-Chr02B0017740	90.72	17.7933	99.7867	30.31	1
YZ-Ss-Chr02A0012660	11.1167	1.61667	12.5467	3.18	1
ROC-Ss-Chr02B0018400	19.7833	6.52333	21.75	9	1
ROC-Ss-Chr01A0019130	37.91	1.53667	43.5233	8	1
YZ-Ss-Chr10A0007420	82.91	6.08667	90.0033	16.9633	1
ROC-Ss-Chr07B0009010	37.72	1.58667	41.14	7.41333	1
YZ-Ss-Chr06A0001260	9.38667	0.793333	10.2867	2.18333	1
YZ-Ss-Chr04B0003210	10.3033	3.45333	10.8733	4.66667	1
YZ-Ss-Chr02A0023550	52.8167	0	56.99	9.23667	1
ROC-Ss-Chr09A0014550	21.2167	2.36333	22.5467	5.42	1
YZ-Ss-Chr06A0029050	17.5033	1.91333	18.7267	4.30667	1
YZ-Ss-Chr10A0009690	13.9767	2.20667	16.24	5.2	1
ROC-Ss-Chr02B0018380	14.4767	0	17.1267	3.8	1
YZ-Ss-Chr06A0032590	18.0133	2.24333	20.8733	6.25667	1
ROC-Ss-Chr04B0008360	102.543	32.5767	117.47	48.7533	1
YZ-Ss-Chr07B0001080	19.8	2.30333	23.53	6.73667	1
YZ-Ss-Chr06A0020890	12.4833	1.49	14.9633	4.24	1
YZ-Ss-Chr06A0035830	9.17333	0	11.3933	2.72333	1
YZ-Ss-Chr07A0000160	14.32	0.523333	18.5533	4.40667	1
ROC-Ss-Chr03A0009230	36.81	3.89	46.05	12.7467	1
YZ-Ss-Chr01A0024390	10.7467	0.03	12.7633	2.25667	1
ROC-Ss-Chr03A0001990	14.55	0.413333	17.1967	2.80333	1
YZ-Ss-Chr07A0016590	29.35	2.77333	34.0167	7.61333	1
ROC-Ss-Chr02A0007900	26.8367	9.03667	31.0767	12.66	1
ROC-Ss-Chr01A0003050	11.4133	1.51667	13.5933	3.49667	1
YZ-Ss-Chr09A0007010	59.86	0	72.4467	12.1233	1
YZ-Ss-Chr07B0005580	72.5767	0	89.7933	12.1767	1
ROC-Ss-Chr04B0008180	87.26	0	107.867	15.7367	1
YZ-Ss-Chr01A0016210	27.7267	2.72	33.25	6.71	1
YZ-Ss-Chr10B0001810	10.4733	1.44333	12.31	2.86667	1
ROC-Ss-Chr04C0008660	8.70333	0	11.3767	2.08667	1
YZ-Ss-Chr02A0001160	28.07	4.77	35.1633	9.56	1
ROC-Ss-Chr10A0001600	9.28667	1.26	11.5433	2.89333	1
ROC-Ss-Chr09B0004640	15.9167	0.2	20.45	2.67667	1
YZ-Ss-Chr03A0012260	13.5533	2.66333	16.77	4.54667	1
YZ-Ss-Chr01A0005720	20.5333	0	26.3	3.49667	1
YZ-Ss-Chr09B0013270	27.8533	2.83333	34.92	6.23667	1
YZ-Ss-Chr07A0006530	13.2833	1.09667	16.5367	2.95667	1
ROC-Ss-Chr09A0003810	40.8633	12.32	48.2233	16.5133	1
ROC-Ss-Chr01A0022680	44.76	2.24	58.47	8.14	1
YZ-Ss-Chr07B0019270	8.87333	0	11.56	1.22333	1
ROC-Ss-Chr07A0014610	7.95333	0.636667	10.24	1.85667	1
ROC-Ss-Chr09A0014040	10.3533	0	13.7367	1.71	1
YZ-Ss-Chr04B0002200	16.4	1.56	21.47	4.11	1
YZ-Ss-Chr03A0016790	10.5	0	13.9567	1.88333	1
YZ-Ss-Chr04A0000840	601.59	27.3033	676.15	254.14	1
YZ-Ss-Chr01A0014680	11.2767	1.29333	12.7	5.64333	1
YZ-Ss-Chr10A0012770	16.5233	1.64667	18.2233	6.57333	1
ROC-Ss-Chr04C0007080	34.7933	7.57	37.84	16.4733	1
ROC-Ss-Chr07A0008580	29.6267	4.16	32.8067	12.83	1
ROC-Ss-Chr02C0001820	11.77	2.79	13.0433	5.8	1
ROC-Ss-Chr03A0009690	20.7033	4.45	23.6233	10.6067	1
ROC-Ss-Chr09A0011450	28.4533	3.54333	33.06	11.8767	1
YZ-Ss-Chr06A0032650	8.53	0	10.49	4.23333	1
YZ-Ss-Chr04A0008680	356.74	39.06	443.817	179.727	1
ROC-Ss-Chr07A0012910	22.0067	4.49	26.9267	11.32	1
ROC-Ss-Chr02A0005690	49.9867	4.01333	62.1033	22.3067	1
ROC-Ss-Chr02B0016860	18.4833	0	18.54	8.33333	1
ROC-Ss-Chr06B0014180	18.97	4.02	19.11	8.59667	1
YZ-Ss-Chr02C0009530	17.1	0.873333	16.81	5.64667	1
YZ-Ss-Chr01A0023170	66.2333	5.24667	67.9633	22.4833	1
ROC-Ss-Chr04C0011690	11.26	0.3	11.5967	3.09333	1
ROC-Ss-Chr04A0007240	22.1733	0	23.49	8.82333	1
YZ-Ss-Chr10C0002610	16.7667	0	17.8933	5.56	1
ROC-Ss-Chr04C0008680	11.6333	1.82333	12.17	5.10333	1
ROC-Ss-Chr01A0021230	49.0533	4.22	49.7667	21.9067	1
YZ-Ss-Chr04A0003480	25.5233	2.46667	25.0933	11.2333	1
ROC-Ss-Chr10A0018820	16.6867	1.16667	16.6067	6.81667	1
YZ-Ss-Chr01A0023160	17.41	0.593333	17.43	6.88333	1
YZ-Ss-Chr04B0011180	18.4467	0	17.7133	5.86667	1
YZ-Ss-Chr04B0008630	14.1733	0.753333	13.53	5.52333	1
ROC-Ss-Chr07B0008180	10.4467	1.73	9.65333	3.95333	1
ROC-Ss-Chr09B0004660	17.1267	1.32	15.6467	5.70333	1
YZ-Ss-Chr06A0036010	55	0	48.0167	14.66	1
YZ-Ss-Chr09B0002930	41.0267	7.58667	37.3733	17.4867	1
YZ-Ss-Chr06A0021890	39.3467	1.61	34.32	12.65	1
YZ-Ss-Chr06A0029140	52.83	0	43.53	14.18	1
YZ-Ss-Chr09B0003870	35.0533	2.58667	29.9333	11.7467	1
ROC-Ss-Chr06A0014010	27.97	3.45	22.8033	10.14	1
YZ-Ss-Chr06A0028540	11.5433	0.83	9.52667	3.98	1
ROC-Ss-Chr10B0002120	19.0533	0.863333	15.5767	7.14	1
ROC-Ss-Chr01A0017840	16.1367	1.05	14.43	6.20667	1
YZ-Ss-Chr06A0028210	13.1533	1.62333	11.4333	5.19667	1
YZ-Ss-Chr03A0011500	57.8367	0	58.0733	12.8033	1
ROC-Ss-Chr03A0009520	18.71	4.84	18.27	7.5	1
ROC-Ss-Chr06A0006190	31.9767	2.02333	31.89	7.53333	1
ROC-Ss-Chr06B0006070	11.08	0.266667	11.1167	2.34	1
YZ-Ss-Chr02B0007830	20.8	2.12	19.3367	4.91	1
ROC-Ss-Chr04B0004500	17.9433	0	16.41	2.99333	1
ROC-Ss-Chr07A0012570	11.5	0	10.42	1.79333	1
YZ-Ss-Chr03A0029850	16.19	0	15.0933	2.89	1
ROC-Ss-Chr04B0000480	39.1733	0.106667	36.4833	7.10333	1
YZ-Ss-Chr04B0006120	33.3333	1.21333	30.8233	7.33333	1
YZ-Ss-Chr09B0005720	12.8133	3.15333	12.0567	4.93333	1
ROC-Ss-Chr10B0002860	20.26	0	18.39	3.89667	1
YZ-Ss-Chr06A0035150	27.1367	5.58333	25.11	9.37	1
YZ-Ss-Chr06A0031620	35.2433	4.96667	32.0767	12.03	1
ROC-Ss-Chr09A0010300	45.48	9.45667	42.1533	17.94	1
YZ-Ss-Chr07B0007060	17.13	0.31	15.3533	3.72	1
YZ-Ss-Chr02B0009110	11.6733	3.01	10.89	4.85333	1
ROC-Ss-Chr10A0003490	12.2333	1.14667	11.6833	3.63	1
ROC-Ss-Chr02C0023400	29.64	3.48	28.2267	9.19667	1
ROC-Ss-Chr04A0002490	16.3967	0	15.0967	4.04333	1
YZ-Ss-Chr03A0018150	21.8667	0.0433333	20.3933	5.32667	1
ROC-Ss-Chr02C0005910	23.4633	1.01333	19.3233	3.59	1
ROC-Ss-Chr03A0029050	33.33	4.74	27.83	7.95	1
YZ-Ss-Chr03A0029870	21	0	17.2533	2.81	1
YZ-Ss-Chr09A0012530	16.18	0	13.0567	1.98333	1
ROC-Ss-Chr04B0007800	13.3267	0	10.6767	1.74	1
ROC-Ss-Chr07B0012490	21.92	1.56333	18.93	4.27667	1
ROC-Ss-Chr01A0018010	12.0267	0.396667	10.2533	1.83333	1
YZ-Ss-Chr02A0003550	22.32	1.73	19.3433	4.23333	1
YZ-Ss-Chr02C0015230	17.5367	5.75333	15.5967	7.08333	1
YZ-Ss-Chr06A0027310	12.9467	1.51333	11.0467	2.95	1
YZ-Ss-Chr07B0019660	132.433	31.9467	115.653	47.5667	1
YZ-Ss-Chr10C0001840	16.3367	1.64667	13.5333	4.14	1
YZ-Ss-Chr09A0017360	13.4733	0.546667	11.0733	2.61	1
YZ-Ss-Chr03A0011540	10.0167	0.116667	8.79667	1.71	1
ROC-Ss-Chr10A0002680	29.79	2.15	26.2667	6.35333	1
YZ-Ss-Chr01A0006590	14.82	2.31333	13.15	4.17333	1
YZ-Ss-Chr02C0003730	12.59	0	10.6433	2.42667	1
YZ-Ss-Chr03A0020450	23.9133	0.21	20.63	4.44667	1
ROC-Ss-Chr02B0002810	10.86	0	9.39333	2.1	1
ROC-Ss-Chr03A0033070	103.09	6.20667	89.99	24.7233	1
YZ-Ss-Chr10A0000200	41.4167	4.07667	36.6	6.76	1
YZ-Ss-Chr06A0021740	13.7933	0.826667	12.0867	1.49667	1
ROC-Ss-Chr04B0002180	27.68	1.55667	23.9667	3.13	1
ROC-Ss-Chr03A0024630	45.42	2.31333	39.2133	4.28	1
YZ-Ss-Chr03A0001800	35.45	0	30.3833	1.40333	1
YZ-Ss-Chr10C0003190	29.64	0	25.1767	1.09333	1
YZ-Ss-Chr09B0014140	18.8567	4.72	16.7333	5.34	1
YZ-Ss-Chr09B0014030	15.38	0	12.97	0.84	1
ROC-Ss-Chr07B0007120	13.8567	0	11.62	0.886667	1
YZ-Ss-Chr10B0005540	10.0767	0.336667	8.55333	0.973333	1
ROC-Ss-Chr04B0013690	12.8867	0.746667	11.0167	1.5	1
YZ-Ss-Chr04A0000850	35.8867	3.43	30.04	5.20667	1
ROC-Ss-Chr10A0003880	2397.83	0	1961.96	173.393	1
ROC-Ss-Chr06A0008820	14.5833	0.233333	12.44	1.47	1
YZ-Ss-Chr07B0006980	26.9633	2.89333	23.3433	4.78667	1
YZ-Ss-Chr02B0001140	28.8367	2.19	24.7633	4.31	1
ROC-Ss-Chr02B0004940	48.1167	0.163333	40.8333	3.95667	1
ROC-Ss-Chr01A0023070	18.0667	4.61667	15.95	5.99	1
YZ-Ss-Chr09B0017560	26.71	0.36	22.7333	2.89333	1
YZ-Ss-Chr02B0002910	18.77	0.0466667	15.9067	1.85667	1
YZ-Ss-Chr01A0021480	13.38	3.52333	12.6467	4.19	1
YZ-Ss-Chr02C0024030	91.5133	8.7	84.4367	14.54	1
ROC-Ss-Chr04C0003780	29.0533	1.29667	26.85	3.32	1
YZ-Ss-Chr07B0014820	68.37	0	63.2033	5.86333	1
YZ-Ss-Chr09A0011360	45.8633	4.55	43.35	8.02667	1
ROC-Ss-Chr06B0010490	19.4667	0.126667	17.4667	1.35333	1
YZ-Ss-Chr02C0005320	16.83	0.1	15.1333	1.31667	1
ROC-Ss-Chr02C0017630	12.1067	1.7	10.9933	2.49667	1
YZ-Ss-Chr03A0010620	21.7633	0.0933333	19.7667	2.32	1
YZ-Ss-Chr01A0010360	11.7867	0.456667	10.66	1.64	1
ROC-Ss-Chr03A0026260	63.4333	4.33667	57.9833	9.34333	1
ROC-Ss-Chr04B0006580	14.6933	0	13.25	1.34333	1
YZ-Ss-Chr10B0000420	21.2033	0.26	18.64	2.55333	1
ROC-Ss-Chr07A0005500	56.3833	3.50333	49.29	8.57667	1
ROC-Ss-Chr04C0012840	44.6767	12.6467	40.7733	15.69	1
ROC-Ss-Chr03A0017540	363.69	2.30667	321.023	34.7267	1
ROC-Ss-Chr01A0020730	43.2633	3.49333	38.8833	7.25667	1
ROC-Ss-Chr02A0011680	10.7633	0.986667	9.71	1.82	1
ROC-Ss-Chr07A0011950	40.0267	3.62333	36.5367	8.35667	1
YZ-Ss-Chr02B0009570	10.54	0	9.45667	1.18	1
YZ-Ss-Chr10B0010290	20.3833	0.473333	18.25	2.79667	1
ROC-Ss-Chr07B0008660	18.07	1.81667	15.9867	3.91667	1
ROC-Ss-Chr01A0015330	11.9167	3.84	10.99	4.93	1
ROC-Ss-Chr03A0032230	16.84	1.89333	15.2367	3.89333	1
ROC-Ss-Chr02B0014780	18.9167	3.36	12.6133	5.59333	1
YZ-Ss-Chr01A0019910	57.8867	4.58333	39.2233	12.9867	1
ROC-Ss-Chr06B0014580	52.2033	4.14333	35.3033	12.6433	1
ROC-Ss-Chr02A0003120	56.3533	1.05333	31.8667	7.12	1
YZ-Ss-Chr09B0013400	10.6233	0.453333	6.23333	1.52	1
YZ-Ss-Chr09B0010690	66.5833	8.14	40.69	12.7633	1
YZ-Ss-Chr02A0010220	28.14	0	15.7933	2.65333	1
ROC-Ss-Chr06B0017240	11.6	0.863333	6.79	1.81333	1
ROC-Ss-Chr07A0011540	40.11	0.86	22.49	7.95	1
YZ-Ss-Chr10C0007840	13.5933	0	7.62	2.44667	1
ROC-Ss-Chr07A0008290	22.14	0.976667	12.85	4.8	1
ROC-Ss-Chr09A0010480	11.6133	0.0233333	6.48667	1.50667	1
YZ-Ss-Chr09A0009370	160.77	23.64	99.73	41.35	1
YZ-Ss-Chr09B0014460	19.2533	0.453333	10.6133	3.02667	1
ROC-Ss-Chr03A0017680	12.1033	0.3	6.81	1.96333	1
ROC-Ss-Chr06A0000280	20.1567	0.523333	11.06	4.93333	1
ROC-Ss-Chr10A0001100	13.78	0	9.11	4.01667	1
YZ-Ss-Chr10A0011910	13.8233	1.14	9.16667	3.98333	1
ROC-Ss-Chr01A0022230	19.32	0	12.23	4.38333	1
YZ-Ss-Chr09A0001810	91.55	0	55.4933	22.8567	1
YZ-Ss-Chr04A0010420	50.93	0	30.5467	11.37	1
YZ-Ss-Chr07B0015600	70.81	0	52.18	1.41333	1
YZ-Ss-Chr04B0013090	19.23	0	14.1167	0.493333	1
YZ-Ss-Chr10B0003010	26.9567	1.20333	19.69	1.85667	1
ROC-Ss-Chr01A0023340	17.8233	0.116667	12.7467	0.53	1
YZ-Ss-Chr09B0009530	14.7133	0.87	10.9233	1.16667	1
YZ-Ss-Chr01A0006670	19.3867	1.10667	14.4	1.5	1
ROC-Ss-Chr02B0021040	18.87	0	13.6367	0.27	1
YZ-Ss-Chr02B0006880	12.7067	1.31	9.51	1.51667	1
ROC-Ss-Chr04A0004620	20.1767	0	14.54	0	1
YZ-Ss-Chr04A0002690	31.9133	0	22.8433	0	1
YZ-Ss-Chr01A0003930	29.3033	0	20.9867	0	1
ROC-Ss-Chr03A0025730	106.343	1.35333	76.69	1.25	1
ROC-Ss-Chr02C0020790	62.7033	0	45.0167	0	1
ROC-Ss-Chr01A0004380	10.56	0	7.57667	0	1
ROC-Ss-Chr04C0008900	54.3667	0	39.0133	0	1
YZ-Ss-Chr02A0016560	46.31	3.02667	34.4067	3.27333	1
YZ-Ss-Chr06A0023180	59.1467	0.173333	43.0833	0.483333	1
YZ-Ss-Chr02A0002550	53.1367	1.06333	38.8567	0.78	1
ROC-Ss-Chr03A0027660	17.3933	0	12.7167	0	1
ROC-Ss-Chr01A0010840	32.05	0	23.3633	0	1
ROC-Ss-Chr07B0000890	13.3933	0.00666667	9.71667	0	1
YZ-Ss-Chr06A0031920	31.9233	0.0866667	23.2267	0.14	1
ROC-Ss-Chr10A0008030	10.1633	0	7.39	0	1
ROC-Ss-Chr06B0016380	22.8933	0.913333	16.41	0.746667	1
ROC-Ss-Chr02A0001610	15.91	0.0133333	11.3033	0.0333333	1
YZ-Ss-Chr06A0032290	94.4767	0	67.09	0	1
ROC-Ss-Chr07A0004060	126.033	0	89.4633	0	1
YZ-Ss-Chr03A0028590	15.1833	0	10.7767	0	1
YZ-Ss-Chr02C0000610	12.65	2.70333	9.77333	2.68	1
YZ-Ss-Chr06A0015440	15.88	0	11.3133	0	1
YZ-Ss-Chr02C0016720	33.3267	0.466667	23.7167	0.623333	1
ROC-Ss-Chr10A0010560	21.8733	0	15.4833	0.203333	1
YZ-Ss-Chr02C0011170	25.9333	0	18.36	0.263333	1
YZ-Ss-Chr06A0011490	40.01	0.11	28.52	0.71	1
ROC-Ss-Chr02B0019650	33.3933	5.19333	25.3667	5.51667	1
ROC-Ss-Chr04C0003850	12.2267	0.436667	8.67	0	1
ROC-Ss-Chr03A0023070	41.96	0.983333	29.42	0.0433333	1
YZ-Ss-Chr01A0027100	11.2333	3.57667	8.91	3.65333	1
YZ-Ss-Chr06A0031800	122.347	3.57667	86.6233	4.25	1
ROC-Ss-Chr10A0000010	36.23	0	25.4033	0.276667	1
YZ-Ss-Chr09B0018150	39.3333	0	27.5	0.846667	1
ROC-Ss-Chr02B0005530	29.39	0	20.7033	0.566667	1
ROC-Ss-Chr04C0003360	20.0833	0.03	14.1533	0.316667	1
YZ-Ss-Chr10B0003830	31.2633	0	21.5567	0.69	1
YZ-Ss-Chr07B0001210	15.3233	0	10.5833	0.186667	1
YZ-Ss-Chr03A0008750	10.78	0	7.40333	0.0666667	1
ROC-Ss-Chr01A0009850	26.2833	3.49	19.2167	3.57	1
ROC-Ss-Chr01A0024140	49.5433	0	34.31	0.34	1
ROC-Ss-Chr02A0011550	14.26	0.0333333	9.64	0.196667	1
YZ-Ss-Chr10C0010440	15.34	0	10.4067	0.13	1
YZ-Ss-Chr04B0003800	23.6467	4.75667	17.55	4.85333	1
ROC-Ss-Chr02C0019160	11.5633	0	7.87333	0	1
YZ-Ss-Chr06A0027070	24.6967	0.253333	16.7467	0.183333	1
YZ-Ss-Chr07B0021770	59.8967	0	40.3767	0	1
YZ-Ss-Chr04B0016810	20.58	0	13.8933	0	1
YZ-Ss-Chr01A0007000	23.23	0.0366667	15.6967	0.04	1
YZ-Ss-Chr01A0016880	27.5167	2.01667	19.4533	1.62	1
YZ-Ss-Chr09B0019820	30.4433	5.77	22.5533	5.36667	1
YZ-Ss-Chr01A0013400	73.2367	0	51.57	0	1
ROC-Ss-Chr10A0003110	761.657	1.22	534.747	1.76667	1
ROC-Ss-Chr04C0005250	334.403	0	233.83	0	1
YZ-Ss-Chr06A0032660	11.0867	0.39	7.85	0.35	1
YZ-Ss-Chr09B0011100	59.8433	3.19	42.84	2.72	1
YZ-Ss-Chr06A0031060	17.9433	6.19667	14.31	6.11333	1
ROC-Ss-Chr04B0010480	10.8633	0.423333	7.66667	0.306667	1
YZ-Ss-Chr04A0008150	75.7567	13.71	56.5267	13.69	1
ROC-Ss-Chr10A0005340	78.95	0.43	54.5533	0.333333	1
ROC-Ss-Chr01A0020660	17.2067	0.173333	12.0133	0.193333	1
ROC-Ss-Chr06A0011930	15.8367	0	11.0133	0	1
YZ-Ss-Chr03A0030350	77.6767	0	52.7467	2.86667	1
YZ-Ss-Chr07B0017670	12.9967	0	8.82	0.33	1
YZ-Ss-Chr03A0022960	52.8933	3.47667	37.0667	4.99	1
ROC-Ss-Chr02A0001280	33.19	7.63	24.8633	8.47333	1
ROC-Ss-Chr02B0001490	10.65	0	7.16667	0.29	1
YZ-Ss-Chr02C0017250	17.6133	0.19	11.6333	0.646667	1
YZ-Ss-Chr07A0006460	16.3433	0.48	10.9333	0.89	1
YZ-Ss-Chr06A0027560	43.0633	1.71667	29.27	3.19333	1
ROC-Ss-Chr04A0006270	14.3867	0	9.50333	0.453333	1
ROC-Ss-Chr04C0011410	187.953	9.38667	127.483	15.94	1
ROC-Ss-Chr03A0002170	11.7933	0.276667	7.66	0.443333	1
YZ-Ss-Chr06A0017850	467.997	23.1933	308.483	32.2833	1
ROC-Ss-Chr02B0016060	24.3067	4.28667	17.1633	4.92333	1
YZ-Ss-Chr02C0007860	39.29	0.693333	25.6467	1.51333	1
ROC-Ss-Chr02A0012090	748.5	60.4467	506.97	78.82	1
ROC-Ss-Chr10A0011000	15.3067	0	9.72	0.59	1
ROC-Ss-Chr02C0001300	12.48	1.07333	8.26	1.36667	1
ROC-Ss-Chr04B0001110	65.6033	2.57667	42.64	3.81	1
ROC-Ss-Chr02C0014070	56.6867	4.10667	37.5067	5.48667	1
ROC-Ss-Chr03A0023360	53.63	7.21333	36.8	8.40333	1
ROC-Ss-Chr09A0013750	45.7133	0.736667	29.41	1.82	1
YZ-Ss-Chr04A0010260	18.22	1.79667	12.6767	1.09333	1
ROC-Ss-Chr04A0002520	19.8667	4.14667	14.52	3.62667	1
YZ-Ss-Chr01A0016510	56.8	8.03667	40.45	6.8	1
ROC-Ss-Chr01A0006950	162.893	7.18	110.987	3.59333	1
YZ-Ss-Chr04A0003190	89.6667	5.71	60.7833	4.02667	1
ROC-Ss-Chr06B0016410	45.9933	9.25667	33.2467	8.49	1
ROC-Ss-Chr04B0001560	17.6167	4.31667	13.22	3.56	1
YZ-Ss-Chr01A0016310	20.3033	3.95333	14.5233	3.21	1
YZ-Ss-Chr04A0006330	61.53	6.54333	41.88	3.34333	1
ROC-Ss-Chr09B0000820	43.9	0	28.6567	0	1
YZ-Ss-Chr03A0009730	14.7733	0	9.59667	0	1
ROC-Ss-Chr07A0007510	30.3833	0	19.7233	0	1
YZ-Ss-Chr07A0004330	30.3833	0	19.7233	0	1
YZ-Ss-Chr03A0009050	25.1467	4.23	17.98	4.07333	1
ROC-Ss-Chr03A0022230	10.14	0.126667	6.74667	0.163333	1
ROC-Ss-Chr10A0015770	14.03	0.06	9.23333	0.106667	1
ROC-Ss-Chr04B0011360	32.5533	3.24667	22.4367	3.33333	1
YZ-Ss-Chr01A0014570	32.55	0	21.33	0	1
ROC-Ss-Chr09B0005260	12.0233	0	7.90333	0	1
YZ-Ss-Chr04B0009610	19.34	1.41333	13.2	1.40667	1
YZ-Ss-Chr04B0013550	52.88	0.906667	34.7333	1.34667	1
ROC-Ss-Chr03A0004510	82.0967	3.94667	54.6367	5.22	1
YZ-Ss-Chr02A0019310	39.09	2.27667	25.9767	2.42667	1
YZ-Ss-Chr01A0002760	15.1067	0	9.75	0	1
YZ-Ss-Chr03A0017430	21.6567	0.613333	14.0167	0.546667	1
YZ-Ss-Chr04A0003240	64.2433	0	40.9633	0.286667	1
YZ-Ss-Chr09A0015620	29.7633	1.42333	18.9867	0.696667	1
YZ-Ss-Chr01A0007470	69.36	6.79333	46.27	4.39333	1
YZ-Ss-Chr02C0008020	45.0467	4.51333	29.9233	3.28667	1
YZ-Ss-Chr01A0017410	16.04	0.69	10.2333	0.0833333	1
ROC-Ss-Chr10A0013540	48.6933	2.92667	32.4	2.18333	1
YZ-Ss-Chr09A0006640	12.3	0.266667	7.92333	0.06	1
ROC-Ss-Chr09A0011720	25.9033	8.18333	19.27	8.04667	1
YZ-Ss-Chr02B0000930	18.8967	2.45333	12.8033	2.25667	1
ROC-Ss-Chr09B0001670	214.373	4.66667	135.947	2.39	1
YZ-Ss-Chr09B0015930	109.017	4.18333	69.8367	2.86333	1
YZ-Ss-Chr04A0015090	10.9867	0	6.88333	0	1
ROC-Ss-Chr02A0000350	32.89	0.183333	20.6033	0.166667	1
ROC-Ss-Chr09B0006790	26.5633	0	16.8233	0	1
YZ-Ss-Chr03A0006060	13.2667	0	8.40333	0.0133333	1
YZ-Ss-Chr09B0012360	26.8233	2.52	17.8133	2.51	1
YZ-Ss-Chr01A0015330	29.1333	0	18.3567	0.06	1
ROC-Ss-Chr09A0008710	230.407	0	134.147	0	1
ROC-Ss-Chr02B0000430	37.26	0.953333	21.9333	1.07333	1
YZ-Ss-Chr01A0026340	20.8767	0.353333	12.4933	0.5	1
YZ-Ss-Chr03A0022700	10.7967	0	6.35	0	1
YZ-Ss-Chr02B0005190	26.3233	0	15.5233	0	1
ROC-Ss-Chr06A0011260	21.9467	0	12.95	0	1
ROC-Ss-Chr06B0005980	43.4067	5.86	27.33	5.24	1
YZ-Ss-Chr09A0014130	37.58	0.21	21.2633	0.263333	1
ROC-Ss-Chr06B0007750	20.1433	0	11.3867	0	1
YZ-Ss-Chr10A0000600	47.1033	0.05	26.6767	0.16	1
YZ-Ss-Chr02A0021350	258.55	15.89	154.633	14.35	1
YZ-Ss-Chr04B0017080	207.283	3.42333	119.453	3.52667	1
ROC-Ss-Chr02A0002320	193	0.416667	110.213	0.49	1
ROC-Ss-Chr03A0027250	47.3167	0	26.9633	0	1
YZ-Ss-Chr02B0009490	36.16	1.18	22.9333	2.28667	1
YZ-Ss-Chr02B0012730	17.33	0.546667	10.85	0.95	1
YZ-Ss-Chr04A0014600	19.4133	0.776667	12.2567	1.16333	1
YZ-Ss-Chr01A0016580	12.4767	0	7.68333	0.08	1
YZ-Ss-Chr03A0026900	45.7067	0	27.8967	0.223333	1
YZ-Ss-Chr01A0012750	39.42	0.716667	24.38	0.72	1
ROC-Ss-Chr09B0000500	39.6433	0.116667	24.5233	0.133333	1
ROC-Ss-Chr03A0011030	35.49	0.87	22.22	0.796667	1
ROC-Ss-Chr02A0009470	60.64	0.17	37.5	0	1
ROC-Ss-Chr06A0000320	19	0	11.7967	0	1
ROC-Ss-Chr02A0013370	142.61	1.78333	89.34	2.00667	1
ROC-Ss-Chr09A0012610	83.6567	0.28	52.0033	0.613333	1
ROC-Ss-Chr09B0011780	253.62	0	157.79	0.98	1
ROC-Ss-Chr10B0000020	56.21	10.4667	38.1633	11.1333	1
YZ-Ss-Chr09B0003070	48.2833	12.7433	34.35	13.34	1
YZ-Ss-Chr02A0006930	78.75	0.386667	47.4067	0.71	1
ROC-Ss-Chr01A0005680	18.6767	0	11.18	0	1
ROC-Ss-Chr01A0006820	100.913	0	60.48	0	1
YZ-Ss-Chr02A0019660	34.4533	0	20.7833	0	1
ROC-Ss-Chr02B0015790	308.047	0	186.613	0	1
YZ-Ss-Chr01A0025350	32.8667	0	19.9433	0	1
ROC-Ss-Chr01A0002450	10.6133	0	6.42333	0.0233333	1
ROC-Ss-Chr09A0011490	613.063	1.48333	373.133	3.17	1
YZ-Ss-Chr07A0013960	245.877	18.8967	154.357	32.6633	1
ROC-Ss-Chr06B0011940	180.177	9.38667	111.417	18.09	1
ROC-Ss-Chr02C0017560	30.5867	0.136667	18.34	1.79	1
ROC-Ss-Chr01A0006590	13.5	0.596667	8.42667	1.04	1
ROC-Ss-Chr02C0020740	38.3633	1.13333	23.91	3.06667	1
YZ-Ss-Chr07B0019040	33.62	3.83667	21.81	5.29	1
ROC-Ss-Chr01A0000830	71.14	2.95333	44.0067	5.72	1
YZ-Ss-Chr01A0005760	20.5633	0.82	12.3733	1.77333	1
YZ-Ss-Chr01A0013700	142.73	2.25667	83.9767	8.54667	1
YZ-Ss-Chr04B0013650	41.4033	0.636667	23.89	2.35333	1
ROC-Ss-Chr04A0001180	13.47	0.0266667	7.76333	0.73	1
YZ-Ss-Chr09B0004960	17.4133	3.48667	11.4867	4.25667	1
YZ-Ss-Chr07B0018990	18.2233	1.16667	11.1667	1.51667	1
YZ-Ss-Chr02C0007490	15.5567	0	8.94333	0.453333	1
ROC-Ss-Chr07A0004800	15.91	0	9.36667	0.586667	1
YZ-Ss-Chr09B0008000	13.29	0.616667	8.07667	0.973333	1
ROC-Ss-Chr07B0000170	15.2033	0	8.93	0.483333	1
YZ-Ss-Chr10A0005860	10.64	1.30667	6.90333	2.18	1
ROC-Ss-Chr10A0017620	42.38	0.176667	26.43	3.91	1
YZ-Ss-Chr09A0016840	22.43	2.75	14.71	4.42667	1
YZ-Ss-Chr01A0027040	10.5567	0	6.42	0.816667	1
YZ-Ss-Chr04A0015130	21.04	0.363333	13.5833	1.56667	1
ROC-Ss-Chr03A0004010	12.1233	1.85333	8.36	2.43333	1
YZ-Ss-Chr09A0016020	25.7633	1.73667	17.12	3.78	1
YZ-Ss-Chr09B0012790	85.2	8.9	57.2533	14.67	1
ROC-Ss-Chr02C0007870	81.3067	2.83	52.15	8.72	1
YZ-Ss-Chr01A0015340	97.5267	5.26333	63.1967	11.82	1
ROC-Ss-Chr01A0015380	17.8067	0.713333	12.5367	2.03333	1
YZ-Ss-Chr02A0001170	75.4367	0.106667	51.7567	6.36667	1
ROC-Ss-Chr03A0032330	32.9267	7.23	25.2967	9.47333	1
ROC-Ss-Chr10A0001800	46.4433	2.80333	33.3867	6.19667	1
YZ-Ss-Chr07B0002680	28.28	0.303333	19.8567	2.39333	1
ROC-Ss-Chr01A0015300	37.88	0	27.0933	3.69	1
YZ-Ss-Chr06A0029370	37.52	0	26.1933	4.1	1
ROC-Ss-Chr04B0011880	14.7433	4.07	11.4467	5.10667	1
YZ-Ss-Chr03A0021770	100.927	8.72	73.3867	17.7633	1
ROC-Ss-Chr02B0009020	55.13	3.32333	39.28	6.59333	1
YZ-Ss-Chr07B0004920	11.2867	0.626667	8.00333	1.36333	1
YZ-Ss-Chr01A0011570	11.8733	0	8.06333	0.723333	1
YZ-Ss-Chr07A0015200	53.95	2.18333	37.37	5.14	1
ROC-Ss-Chr02C0020390	20.0633	1.32	14.0467	2.58667	1
ROC-Ss-Chr07B0005750	15.4667	2.57	11.4033	3.46667	1
YZ-Ss-Chr09A0011130	120.74	5.38	82.26	14.27	1
ROC-Ss-Chr06B0015700	20.9667	0.706667	14.15	1.68667	1
ROC-Ss-Chr06B0006560	25.82	1.70667	17.7433	3.14	1
ROC-Ss-Chr09A0011270	13.78	0	9.03667	0.79	1
YZ-Ss-Chr10A0004770	38.0167	1.41	25.5533	3.78667	1
ROC-Ss-Chr10A0018550	34.93	3.51333	24.5633	7.59	1
YZ-Ss-Chr02B0014780	47.73	2.29	32.99	7.96	1
YZ-Ss-Chr07B0015590	15.8333	0	10.6667	1.91	1
YZ-Ss-Chr04B0004040	29.5467	6.02333	22.1333	8.70333	1
ROC-Ss-Chr09A0010020	13.9367	0.0866667	9.43667	1.55	1
ROC-Ss-Chr10B0006590	25.3233	4.91333	18.79	6.95333	1
YZ-Ss-Chr07A0011680	11.5967	0	7.27	1.36333	1
YZ-Ss-Chr01A0026360	20.18	3.44333	13.9467	5.62	1
YZ-Ss-Chr01A0024880	29.9133	0	19.0567	3.91333	1
ROC-Ss-Chr07A0005310	47.0667	3.19333	31.9433	7.64	1
YZ-Ss-Chr04B0013660	11.8567	0.523333	7.96667	1.61333	1
YZ-Ss-Chr10B0001550	22.59	0.596667	14.5933	3.02	1
YZ-Ss-Chr10C0002890	36.5233	1.56	23.7667	5.24333	1
ROC-Ss-Chr10B0006220	17.46	4.05333	12.8033	5.65	1
ROC-Ss-Chr04A0000660	29.1733	5.77	20.95	8.26	1
YZ-Ss-Chr02B0016960	15.3633	0.646667	12.4967	1.8	1
ROC-Ss-Chr07B0013330	20.93	0.46	16.74	2.17667	1
ROC-Ss-Chr04A0006570	143.01	5.61667	115.133	17.3233	1
ROC-Ss-Chr04B0006280	15.9633	2.62333	13.3367	3.98	1
ROC-Ss-Chr03A0009190	10.96	0.94	8.85	1.94333	1
YZ-Ss-Chr02A0015500	49.0333	11.08	40.87	15.5633	1
ROC-Ss-Chr04C0012850	98.2367	5.90333	77.9767	16.8233	1
YZ-Ss-Chr02A0000430	21.61	1.67333	17.16	3.79333	1
YZ-Ss-Chr02C0003360	35.3133	2.69667	28.21	6.09333	1
YZ-Ss-Chr01A0010830	58.4433	0	45.2367	4.57333	1
YZ-Ss-Chr04B0015590	10.5867	0.583333	8.36	1.38667	1
ROC-Ss-Chr06B0016160	10.07	0.176667	7.89667	0.983333	1
ROC-Ss-Chr03A0012580	38.7133	0.6	29.8233	3.69	1
ROC-Ss-Chr06A0013460	11.2867	0	8.69333	1.04	1
ROC-Ss-Chr02C0005330	87.6433	0.486667	67.6333	8.07333	1
ROC-Ss-Chr06B0003120	15.9667	1.27333	12.2433	2.63	1
ROC-Ss-Chr03A0009680	76.3567	13.4833	60.7933	19.06	1
ROC-Ss-Chr02A0014200	337.483	40.1567	265.163	68.1233	1
YZ-Ss-Chr04A0003390	18.9567	3.76333	15.0633	5.40333	1
ROC-Ss-Chr09B0005660	29.49	4.70333	23.14	7.5	1
ROC-Ss-Chr03A0009060	10.7433	0.723333	8.04667	1.75333	1
YZ-Ss-Chr09A0015650	16.94	2.28667	13.12	3.82	1
YZ-Ss-Chr03A0005310	11.71	1.71	9.06667	2.76	1
ROC-Ss-Chr03A0014230	43.7467	6.68333	33.41	11.2433	1
ROC-Ss-Chr01A0019020	11.5167	1.46667	8.76667	2.79667	1
ROC-Ss-Chr07B0008380	410.99	47.4667	310.04	96.85	1
ROC-Ss-Chr09A0005450	22.7633	0	17.2567	3.1	1
ROC-Ss-Chr10B0010480	34.5367	5.94667	27.19	9.40667	1
YZ-Ss-Chr09B0007300	60.9233	4.26667	46.1233	11.4833	1
YZ-Ss-Chr07A0017970	21.9	0	16.21	1.51333	1
YZ-Ss-Chr02A0003950	49.2467	1.73333	36.7733	4.94667	1
ROC-Ss-Chr02C0009690	24.0767	2.07333	18.7333	3.67667	1
ROC-Ss-Chr01A0021760	109.07	0.113333	81.6633	6.98	1
ROC-Ss-Chr09A0014260	27.93	1.12333	21.2967	2.8	1
YZ-Ss-Chr06A0029940	21.3967	0.963333	16.12	1.77	1
ROC-Ss-Chr04A0006200	19.3033	0	14.45	0.833333	1
ROC-Ss-Chr01A0021940	24.2633	0.266667	18.3733	1.31	1
YZ-Ss-Chr02B0002290	28.0867	2.33667	22.15	3.89667	1
YZ-Ss-Chr09B0008660	16.42	0.293333	12.4867	1.22333	1
YZ-Ss-Chr03A0019530	10.0133	1.07333	7.84333	1.52	1
ROC-Ss-Chr02B0016100	62.5567	3.17333	48.1267	6.37333	1
ROC-Ss-Chr01A0015440	28.4267	4.17	21.0467	5.21667	1
ROC-Ss-Chr04B0013760	18.3167	2.11667	13.5733	3.04	1
YZ-Ss-Chr01A0023490	106.99	0	75.7267	5.11	1
ROC-Ss-Chr06B0016270	17.7233	0.0433333	12.5267	0.853333	1
YZ-Ss-Chr06A0027380	51.95	0.71	37.5567	3.74667	1
ROC-Ss-Chr03A0004670	10.9467	1.89	8.36333	2.41667	1
YZ-Ss-Chr06A0021580	14.6167	2.58	11.27	3.24	1
YZ-Ss-Chr02B0007470	10.6933	0.49	7.89333	1.08667	1
ROC-Ss-Chr03A0006560	187.58	2.41333	137.317	11.5067	1
YZ-Ss-Chr02A0007140	43.3567	2.75333	32.45	4.59	1
ROC-Ss-Chr04C0005460	21.2167	2.73667	15.95	3.45333	1
YZ-Ss-Chr10C0008400	39.0333	0	28.2367	1.60333	1
ROC-Ss-Chr09B0012550	33.1467	7.64	26.0067	8.5	1
ROC-Ss-Chr10A0012440	1033.41	210.523	832.813	366.143	1
YZ-Ss-Chr02B0007770	13.4533	1.16667	10.5833	3.52667	1
ROC-Ss-Chr10A0004910	22.8833	5.02667	18.9067	8.87667	1
YZ-Ss-Chr01A0021200	24.6167	4.18667	20.1733	8.21667	1
YZ-Ss-Chr04A0011910	31.7933	4.29333	25.6967	9.72333	1
YZ-Ss-Chr07B0011710	52.3233	0.336667	38.9567	11.28	1
ROC-Ss-Chr02C0016050	31.13	1.49333	24.2867	8.65	1
ROC-Ss-Chr06B0005670	14.6133	1.86333	12.17	4.58	1
YZ-Ss-Chr02B0000970	28.6167	4.60333	23.38	8.20667	1
ROC-Ss-Chr06B0010050	30.4433	0.963333	23.34	5.83	1
ROC-Ss-Chr02C0018050	13.21	0.633333	10.3833	2.71	1
YZ-Ss-Chr02B0001830	39.3533	9.79667	32.87	15.13	1
YZ-Ss-Chr02C0013000	31.7567	0	24.8733	5.56	1
ROC-Ss-Chr06B0009530	27.28	4.73	21.0767	8.65	1
ROC-Ss-Chr09A0007240	10.6967	0.793333	8.06333	2.62667	1
YZ-Ss-Chr01A0027760	17.5167	1.57667	13.2	4.54667	1
ROC-Ss-Chr03A0002670	11.52	1.3	8.87	3.05333	1
YZ-Ss-Chr04A0018700	10.1667	1.18333	7.69667	2.61333	1
ROC-Ss-Chr02B0015210	95.71	1.28667	69.32	16.76	1
YZ-Ss-Chr09B0001850	24.1067	2.72667	17.5367	6.34667	1
YZ-Ss-Chr09B0006290	12.5567	2.48667	9.49	4.00667	1
ROC-Ss-Chr06B0009560	25.29	6.05667	19.6133	9.11667	1
YZ-Ss-Chr02B0012640	201.867	7.37667	138.073	40.5633	1
YZ-Ss-Chr01A0015970	12.5167	0	8.39333	1.86667	1
YZ-Ss-Chr02B0016240	69.2767	10.43	49.57	22.7767	1
ROC-Ss-Chr07A0013470	28.4633	3.54333	20.2567	8.68333	1
ROC-Ss-Chr02A0002070	10.89	0.04	7.42	2.74667	1
YZ-Ss-Chr04A0007980	62.32	7.46	44.68	20.6067	1
YZ-Ss-Chr01A0024980	26.52	0	18.35	5.94	1
YZ-Ss-Chr03A0028440	16.2233	0.556667	11.6267	4.22	1
ROC-Ss-Chr10A0008350	21.4133	0.893333	16.5233	6.27333	1
ROC-Ss-Chr02C0022570	13.05	1.33333	10.03	4.43333	1
YZ-Ss-Chr10A0010700	10.24	0	7.30667	2.68667	1
YZ-Ss-Chr03A0012270	24.4367	0.04	17.7333	5.93333	1
ROC-Ss-Chr04A0008670	15.98	1.37667	21.2833	0.106667	1
ROC-Ss-Chr03A0007290	316.96	60.9367	406.323	36.38	1
YZ-Ss-Chr01A0021720	21.9267	1.92333	28.3833	0.613333	1
YZ-Ss-Chr01A0021760	9.28	0.453333	12.0833	0	1
ROC-Ss-Chr03A0009580	18.7267	2.71667	23.3867	1.70667	1
ROC-Ss-Chr07A0015300	35.8567	9.7	43.92	7.42	1
YZ-Ss-Chr09A0011630	12.2767	5.70333	13.9567	4.90667	1
ROC-Ss-Chr06B0009660	21.03	2.78	25.36	0.873333	1
ROC-Ss-Chr02C0006450	14.8467	2.09333	18.4867	0	1
ROC-Ss-Chr04B0012180	98.9767	25.3867	120.75	14.3933	1
ROC-Ss-Chr03A0026310	64.7	23.3667	76.1067	17.3367	1
YZ-Ss-Chr04B0004550	18.63	4.40333	23.16	2.44	1
YZ-Ss-Chr02C0017950	13.4533	1.73333	16.7967	0.296667	1
YZ-Ss-Chr03A0022600	21.88	3.73	27.2967	1.68333	1
YZ-Ss-Chr03A0003970	36.5633	10.0933	44.5333	7.41	1
YZ-Ss-Chr03A0015160	12.6467	2.05667	16.08	1.87	1
YZ-Ss-Chr07B0008040	44.33	0.983333	59.4067	0	1
YZ-Ss-Chr02C0005450	8.61667	0.74	11.3267	0.52	1
YZ-Ss-Chr02C0022580	8.45333	0	11.34	0	1
ROC-Ss-Chr02B0007270	10.07	0	13.5267	0	1
ROC-Ss-Chr07A0004330	11.6767	0	15.6767	0	1
YZ-Ss-Chr03A0013110	16.9667	0	22.7767	0	1
ROC-Ss-Chr06A0018350	38.3433	0.656667	51.5633	0.463333	1
ROC-Ss-Chr01A0012370	25.5533	0	34.51	0.04	1
ROC-Ss-Chr02B0018050	8.01	0	10.7867	0	1
YZ-Ss-Chr02A0004820	34.0533	0.0433333	45.9433	0	1
YZ-Ss-Chr10C0005430	16.19	0	21.8367	0	1
ROC-Ss-Chr02B0000590	13.08	2.08667	16.9833	1.88333	1
ROC-Ss-Chr02C0009610	13.3	1.76	17.27	1.66	1
ROC-Ss-Chr07B0001950	64.9533	3.26333	86.9667	2.55	1
YZ-Ss-Chr02A0007770	20.4633	0.146667	27.6967	0	1
YZ-Ss-Chr10B0009510	12.8533	0.0633333	16.76	0.0466667	1
YZ-Ss-Chr01A0025910	28.5867	0	37.4467	0	1
ROC-Ss-Chr02A0008800	75.4733	3.69	97.1233	3.17333	1
YZ-Ss-Chr07A0005650	56.9033	0	73.7	0	1
ROC-Ss-Chr01A0027000	16.87	0	21.9333	0	1
ROC-Ss-Chr07A0011340	10.6367	0.703333	13.8133	1	1
YZ-Ss-Chr03A0016780	20.46	0	27.2533	0.456667	1
ROC-Ss-Chr09A0004050	80.65	0	106.257	0	1
YZ-Ss-Chr09B0010430	8.94	0	11.75	0.0766667	1
YZ-Ss-Chr01A0009280	69.8767	0	92.9667	0.0433333	1
ROC-Ss-Chr02B0015650	9.32667	0	12.3733	0.0866667	1
ROC-Ss-Chr04A0002250	16.1	0	21.38	0.17	1
ROC-Ss-Chr02C0005500	329.46	0.326667	438.61	5.12667	1
YZ-Ss-Chr03A0011520	195.55	0.103333	259.98	2.48667	1
YZ-Ss-Chr02C0003330	60.62	0	83.3367	0.123333	1
ROC-Ss-Chr07B0000880	64.4067	0	89.3367	0	1
YZ-Ss-Chr07A0005490	36.9233	0	51.0167	0	1
ROC-Ss-Chr07A0015280	9.02333	0	12.4867	0	1
YZ-Ss-Chr03A0010800	16.5967	0	23.1033	0	1
ROC-Ss-Chr02A0009070	8.04	0	11.2267	0	1
YZ-Ss-Chr07A0007170	10.83	0	15.1067	0	1
ROC-Ss-Chr09B0007020	13.1033	0.573333	17.94	0.736667	1
YZ-Ss-Chr10A0007550	7.40333	0.0566667	10.21	0.1	1
YZ-Ss-Chr07A0007850	7.72667	0.4	10.5633	0.453333	1
YZ-Ss-Chr07B0013810	14.12	0.65	18.9067	0.733333	1
YZ-Ss-Chr01A0002790	36.92	0.0533333	50.2133	0.396667	1
YZ-Ss-Chr02B0009870	11.7533	1.16333	15.66	1.17	1
YZ-Ss-Chr02A0002030	10.3567	0	14.1567	0	1
YZ-Ss-Chr09B0010360	11.34	0	15.44	0	1
ROC-Ss-Chr01A0016660	7.45333	0	10.1667	0	1
ROC-Ss-Chr03A0033680	7.45333	0	10.1667	0	1
YZ-Ss-Chr02A0013450	67.0467	5.28333	89.9233	6.27667	1
ROC-Ss-Chr04B0000180	52.8833	7.31	69.0933	8.3	1
YZ-Ss-Chr02A0021020	51.7333	14.1033	65.3567	15.17	1
ROC-Ss-Chr09B0010290	7.52667	0.163333	10.2067	0.33	1
ROC-Ss-Chr03A0030660	20.6133	0.916667	27.9533	0.07	1
YZ-Ss-Chr06A0011800	8.29333	0.61	11.1133	0.406667	1
YZ-Ss-Chr02A0020380	8.5	0.27	11.5467	0	1
YZ-Ss-Chr02C0018040	16.6667	2.22	22.63	1.83	1
YZ-Ss-Chr04A0015270	8.80333	1.34333	11.74	1.22	1
YZ-Ss-Chr03A0008300	14.93	2.48667	19.6933	2.17333	1
ROC-Ss-Chr04C0004080	11.74	0	14.8933	0.113333	1
ROC-Ss-Chr01A0021210	8.49667	1.30667	10.37	1.31333	1
ROC-Ss-Chr01A0000980	11.2433	0	14.22	0	1
ROC-Ss-Chr03A0015810	45.2433	1.58667	57.5533	1	1
YZ-Ss-Chr03A0003080	13.1267	0.45	16.7667	0.346667	1
ROC-Ss-Chr04A0008560	23.39	0.663333	29.8833	0.473333	1
ROC-Ss-Chr07B0006670	58.4767	0	74.6733	0	1
ROC-Ss-Chr01A0017790	14.8267	0.0433333	19.0267	0.12	1
YZ-Ss-Chr03A0026990	9.78	0	12.5733	0	1
ROC-Ss-Chr02A0008660	17.11	0.44	21.1467	0.566667	1
YZ-Ss-Chr09B0018510	10.5467	0	13.19	0.113333	1
ROC-Ss-Chr03A0022160	22.1267	0.453333	27.52	0.653333	1
ROC-Ss-Chr02B0010650	22.0833	0	27.3667	0	1
YZ-Ss-Chr01A0012820	47.7833	0	59.3233	0	1
YZ-Ss-Chr04A0009870	19.8	0.0266667	24.5833	0	1
ROC-Ss-Chr01A0020090	12.2667	0	15.3767	0	1
YZ-Ss-Chr02A0022070	14.7967	0	18.55	0.0233333	1
ROC-Ss-Chr06B0000210	16.4467	3.00333	19.7933	2.94667	1
ROC-Ss-Chr09B0002280	8.37333	0	10.4367	0	1
ROC-Ss-Chr01A0015020	8.33	0.336667	10.3133	0.163333	1
YZ-Ss-Chr06A0001880	17.82	5.99333	20.78	5.68667	1
ROC-Ss-Chr06B0007120	14.4067	0.366667	17.8933	0	1
ROC-Ss-Chr04A0003770	10.4867	1.35333	12.95	1.27	1
YZ-Ss-Chr07A0007860	34.2767	0.696667	43.0567	0.0966667	1
ROC-Ss-Chr03A0016150	8.33	0.883333	10.2333	0.793333	1
ROC-Ss-Chr04C0005780	10.43	0.133333	13.08	0	1
ROC-Ss-Chr02A0013330	10.8267	0	13.8133	0.536667	1
ROC-Ss-Chr03A0008110	17.35	0.92	21.74	1.85	1
YZ-Ss-Chr02B0003460	36.0433	0.103333	45.55	2.14333	1
ROC-Ss-Chr04A0001630	72.5067	3.01667	90.6233	5.81	1
ROC-Ss-Chr02C0023300	25.1867	3.76	31.0233	4.69	1
ROC-Ss-Chr01A0005350	15.06	0	19.22	0.556667	1
YZ-Ss-Chr06A0026140	14.0967	4.44667	16.9667	4.98667	1
ROC-Ss-Chr02C0015080	36.2567	0	46.7233	1.97	1
YZ-Ss-Chr09A0013950	9.44333	3.96	11.0033	4.26667	1
YZ-Ss-Chr01A0001620	17.5533	4.57333	21.3333	4.96333	1
ROC-Ss-Chr02B0015540	27.1333	0.313333	34.97	1.36	1
ROC-Ss-Chr03A0019840	20.08	4.74	24.7067	5.32	1
YZ-Ss-Chr07A0012960	23.21	0	28.4033	1.32	1
YZ-Ss-Chr07A0008710	19.0867	4.78333	22.26	5.66333	1
ROC-Ss-Chr01A0018500	39.58	6.03	47.6567	7.84667	1
YZ-Ss-Chr06A0034520	15.6867	2.25333	18.8267	3.16	1
YZ-Ss-Chr03A0001080	8.80667	3.55333	10.07	3.88333	1
YZ-Ss-Chr03A0023090	26.42	2.87333	32.13	4.36	1
ROC-Ss-Chr04C0011050	12.6167	0.13	15.51	0.576667	1
ROC-Ss-Chr04A0006590	11.2033	0.423333	13.65	0.776667	1
YZ-Ss-Chr02B0003420	13.15	2.15	15.7867	2.43333	1
ROC-Ss-Chr06A0000450	8.19667	0	10.2767	0.226667	1
YZ-Ss-Chr01A0005420	46.2367	0.39	57.3833	1.87667	1
YZ-Ss-Chr02C0002240	22.4233	0.216667	27.93	0.94	1
YZ-Ss-Chr07B0006880	19.31	2.22	23.3633	4.32333	1
YZ-Ss-Chr09B0012640	16.4633	3.28	19.6633	5.02667	1
YZ-Ss-Chr03A0012700	19.98	0.493333	24.2067	3.3	1
YZ-Ss-Chr01A0029000	51.61	4.4	62.1067	10.8833	1
YZ-Ss-Chr02C0015700	106.34	13.83	125.74	25.9033	1
ROC-Ss-Chr04B0014600	20.86	4.16333	24.33	6.18667	1
YZ-Ss-Chr04A0002360	9.29333	0.443333	11.1867	1.53667	1
ROC-Ss-Chr06A0015090	13.51	2.54333	15.8267	3.91667	1
YZ-Ss-Chr02A0017990	8.22667	0.583333	10.5667	1.32333	1
YZ-Ss-Chr09A0005130	45.61	3.88	57.9333	8.5	1
YZ-Ss-Chr09A0000570	14.3833	0.786667	18.1533	1.82667	1
ROC-Ss-Chr06B0017550	11.57	0.953333	14.7	1.83	1
YZ-Ss-Chr04A0002220	10.3333	1.46333	12.58	2.26	1
YZ-Ss-Chr02C0024060	63.6667	8.7	77.8233	14.54	1
YZ-Ss-Chr02A0011310	11.6533	0.0466667	13.6167	0.71	1
YZ-Ss-Chr07A0019980	10.4967	0	12.3633	0.603333	1
ROC-Ss-Chr02C0015780	51.83	9.17333	59.35	11.6433	1
YZ-Ss-Chr04A0020780	12.4967	1.35667	14.2133	2.10333	1
YZ-Ss-Chr06A0006540	9.71667	0.7	11.01	1.3	1
ROC-Ss-Chr07A0009810	13.04	4.15667	14.3933	4.52333	1
ROC-Ss-Chr07A0006270	22.7967	2.32333	25.9433	3.27667	1
YZ-Ss-Chr09B0013980	8.76	0.246667	10.0633	0.63	1
YZ-Ss-Chr09B0001740	11.64	0.323333	13.2433	0.946667	1
ROC-Ss-Chr10B0009490	45.56	0.5	52.2033	2.84667	1
YZ-Ss-Chr01A0019490	14.66	2.68	16.4733	3.31333	1
YZ-Ss-Chr04A0002350	171.913	37.7433	192.173	45.32	1
YZ-Ss-Chr03A0025340	81.3767	3.56	96.88	8.8	1
ROC-Ss-Chr06A0003020	11.3633	0	13.7367	1.04	1
ROC-Ss-Chr02C0002100	9.45	0.566667	11.2267	1.29	1
YZ-Ss-Chr01A0011940	17.2367	6.15	19.5867	7.03667	1
YZ-Ss-Chr02C0008780	10.0767	0.963333	11.61	2.11667	1
YZ-Ss-Chr03A0030680	27.2267	2.96	30.96	5.85667	1
YZ-Ss-Chr02A0006500	8.98667	0.533333	10.35	1.53667	1
YZ-Ss-Chr01A0007430	18.8367	1.53667	21.4567	3.06333	1
ROC-Ss-Chr10B0009550	11.78	0.473333	13.6367	1.56333	1
YZ-Ss-Chr02B0008290	41.47	0.686667	48.2567	4.53	1
YZ-Ss-Chr07A0011130	13.5267	0.453333	15.8333	1.62	1
YZ-Ss-Chr07B0018870	23.8767	0	28.2767	2.16	1
ROC-Ss-Chr09B0012310	65.8433	0	77.4767	6.71	1
YZ-Ss-Chr02B0005810	12.9267	0.653333	15.1067	2.04667	1
ROC-Ss-Chr07B0010590	80.5733	14.5167	85.45	13.27	1
ROC-Ss-Chr06B0010670	110.487	10.5967	116.42	8.33667	1
ROC-Ss-Chr03A0024460	22.36	1.45333	23.8067	0.756667	1
ROC-Ss-Chr01A0012680	26.9433	4.39	28.5433	3.77	1
YZ-Ss-Chr09A0011280	11.29	0.67	12.0333	0.38	1
ROC-Ss-Chr03A0025870	9.43	0.766667	10.0967	0.27	1
YZ-Ss-Chr10B0008090	15.65	0.713333	17.0333	0.213333	1
ROC-Ss-Chr01A0007120	172.047	23.8833	185.177	17.4233	1
ROC-Ss-Chr01A0023200	12.09	0.23	13.3667	0	1
ROC-Ss-Chr04C0001870	11.64	3.82667	12.3633	3.67667	1
ROC-Ss-Chr10B0009390	10.8333	1.81333	11.7433	1.67333	1
YZ-Ss-Chr10C0002390	65.3733	2.07333	71.6733	1.25	1
ROC-Ss-Chr06A0005960	31.56	0	34.94	0.35	1
ROC-Ss-Chr09A0001530	12.5733	0.0833333	13.94	0.193333	1
YZ-Ss-Chr01A0011580	13.3033	2.73333	14.5233	2.80333	1
YZ-Ss-Chr02C0015360	70.56	3.79333	78.22	4.69	1
YZ-Ss-Chr09B0005000	13.5667	0.373333	14.97	0.25	1
ROC-Ss-Chr02B0000710	12.44	0.176667	13.6833	0.103333	1
YZ-Ss-Chr03A0014270	25.98	4.68	28.3467	4.71	1
YZ-Ss-Chr04A0001760	14.7967	0	16.3467	0	1
YZ-Ss-Chr10B0005380	25.58	0	28.0433	0	1
YZ-Ss-Chr02A0001610	131.937	5.05333	144.37	4.72333	1
YZ-Ss-Chr09A0013170	18.5833	0	20.16	0	1
YZ-Ss-Chr02B0014530	14.35	0	15.63	0	1
ROC-Ss-Chr10B0008510	42.8733	0.21	46.4467	0	1
YZ-Ss-Chr03A0005990	67.25	33.41	70.2433	33.14	1
YZ-Ss-Chr07B0006400	17.1	0	18.4933	0.13	1
ROC-Ss-Chr03A0028230	14.0533	0.276667	15.2267	0.336667	1
YZ-Ss-Chr03A0011280	1060.11	24.7767	1149.01	30.9967	1
ROC-Ss-Chr04C0010000	36.19	0.0866667	39.53	0.67	1
YZ-Ss-Chr07B0010870	17.11	2.58333	18.4867	2.68333	1
YZ-Ss-Chr09B0013610	28.4567	0	32.6033	0	1
YZ-Ss-Chr09B0000740	30.06	0	34.42	0	1
ROC-Ss-Chr01A0008680	70.1333	0	80.2967	0	1
YZ-Ss-Chr01A0031730	25.59	0.0433333	29.1867	0.103333	1
YZ-Ss-Chr09A0005740	10.2167	0	11.67	0	1
YZ-Ss-Chr10A0006450	13.08	0	14.91	0	1
YZ-Ss-Chr02B0003310	57.5067	1.2	65.1667	1.12333	1
ROC-Ss-Chr02B0004860	9.11333	0	10.33	0	1
YZ-Ss-Chr03A0009840	17.1867	2.27667	19.1033	2.33333	1
ROC-Ss-Chr09A0001490	16.1067	0.32	18.1767	0.456667	1
ROC-Ss-Chr07B0006270	29.69	0.773333	33.4533	0.386667	1
ROC-Ss-Chr01A0019280	15.3233	0.0333333	17.17	0	1
ROC-Ss-Chr07B0005220	9.57667	0	10.77	0	1
ROC-Ss-Chr04C0002220	56.29	0.503333	62.8233	0.123333	1
YZ-Ss-Chr02B0016690	39.1167	0.21	43.7	0.273333	1
YZ-Ss-Chr10B0003800	21.2133	1.44	23.5033	1.39667	1
YZ-Ss-Chr06A0026510	27.7533	0	30.9433	0	1
YZ-Ss-Chr04B0014920	29.75	1.51667	33.7933	2.56667	1
YZ-Ss-Chr03A0027470	45.47	20.3933	49.1833	21.1767	1
YZ-Ss-Chr10B0009720	20.5433	8.29	22.3067	8.58	1
ROC-Ss-Chr04A0000530	15.07	0.0533333	17.0467	0.476667	1
YZ-Ss-Chr04A0004570	9.31	0.48	10.51	0.726667	1
YZ-Ss-Chr03A0010630	14.02	6.13667	14.8867	6.42	1
YZ-Ss-Chr10C0007890	33.0033	0.276667	36.62	1.08667	1
YZ-Ss-Chr04A0007990	25.9267	0.0633333	29.0733	0.656667	1
YZ-Ss-Chr09B0002760	106.89	7.09333	126.84	6.28667	1
ROC-Ss-Chr07B0006440	49.7333	0.446667	59.9867	0	1
YZ-Ss-Chr04A0016190	41.49	0.33	49.9833	0.0333333	1
YZ-Ss-Chr02A0022330	70.1933	3.16667	84.8867	1.88	1
YZ-Ss-Chr04A0004520	17.5733	0.383333	21.14	0	1
ROC-Ss-Chr07B0004220	26.9933	14.1933	29.61	14.01	1
ROC-Ss-Chr01A0020770	108.697	2.92	130.73	1.24333	1
ROC-Ss-Chr09A0001780	14.3967	1.66	16.9467	1.78333	1
YZ-Ss-Chr03A0024930	28.85	4.34667	33.81	4.66333	1
ROC-Ss-Chr02C0016650	76.52	0	93.2867	0	1
ROC-Ss-Chr07B0003400	11.1267	0.0266667	13.44	0.1	1
YZ-Ss-Chr02C0004100	41.72	0	50.3967	0.233333	1
ROC-Ss-Chr04C0011400	20.0767	0	24.2167	0	1
ROC-Ss-Chr10A0015900	1028.81	0.223333	1244.79	0	1
YZ-Ss-Chr02A0010180	9.23	0	11.17	0	1
YZ-Ss-Chr09B0000270	10.58	0.536667	12.8233	0.67	1
YZ-Ss-Chr09A0008790	13.7067	0	16.7167	0.25	1
ROC-Ss-Chr10B0006420	8.53	0	10.49	0.08	1
YZ-Ss-Chr01A0017600	19.41	6.16333	22.4733	6.20333	1
YZ-Ss-Chr10A0011720	23.4833	0	28.8433	0	1
ROC-Ss-Chr04B0013910	24.0933	0	29.6333	0	1
ROC-Ss-Chr01A0025680	12.9633	1.35	15.1433	1.54333	1
ROC-Ss-Chr02B0000990	11.3867	2.02667	13.0967	2.22667	1
YZ-Ss-Chr07A0012250	76.4167	1.52	90.26	3.73667	1
ROC-Ss-Chr06A0016170	17.5767	0	20.5967	0.506667	1
YZ-Ss-Chr01A0026020	28.6567	0.406667	33.5967	0.0566667	1
YZ-Ss-Chr01A0004390	23.3333	0	27.1933	0	1
YZ-Ss-Chr09A0017840	17.0333	0.01	19.95	0	1
YZ-Ss-Chr02C0005790	34.34	0	40.2267	0	1
YZ-Ss-Chr02B0012330	9.90333	0	11.6767	0	1
YZ-Ss-Chr06A0032820	124.87	48.2333	139.167	48.1567	1
YZ-Ss-Chr06A0020580	36.8233	0.65	43.4333	0.643333	1
YZ-Ss-Chr06A0007700	10.4433	0	12.35	0	1
YZ-Ss-Chr01A0021630	18.8667	0	22.3567	0	1
YZ-Ss-Chr09A0009320	1608.9	0	1904.78	0	1
ROC-Ss-Chr02B0015730	47.77	0	56.9833	0	1
ROC-Ss-Chr03A0015580	23.49	0	27.9567	0	1
ROC-Ss-Chr02C0005470	14.4667	0	17.2033	0	1
ROC-Ss-Chr04C0004700	9.88667	0	11.7433	0.07	1
ROC-Ss-Chr01A0001180	32.67	0.623333	38.8067	0.91	1
YZ-Ss-Chr04B0004060	18.55	4.85667	20.8033	5.01667	1
ROC-Ss-Chr06B0005130	14.52	0.63	16.79	0.793333	1
YZ-Ss-Chr01A0012180	106.877	0.25	124.893	1.84	1
YZ-Ss-Chr01A0019340	26.7633	0	31.2167	0.493333	1
ROC-Ss-Chr02C0018400	13.7033	0	15.9667	0.25	1
ROC-Ss-Chr06A0014170	38.3333	0.206667	44.49	0.473333	1
ROC-Ss-Chr04B0013510	21.5	5.90667	23.9867	6	1
ROC-Ss-Chr01A0023780	12.01	0	13.84	0.0833333	1
ROC-Ss-Chr01A0009180	31.8067	0	36.8133	0	1
ROC-Ss-Chr01A0017500	98.35	0.01	113.79	0.453333	1
ROC-Ss-Chr02C0012230	16.34	0.453333	18.8767	0.353333	1
YZ-Ss-Chr07B0015190	44.6167	0	51.4067	0	1
ROC-Ss-Chr09A0008400	103.78	7.16333	118.57	6.68667	1
YZ-Ss-Chr04A0020040	10.89	2.08	12.6467	1.48	1
YZ-Ss-Chr09A0012640	40.58	3.69667	48.0067	2.11333	1
YZ-Ss-Chr01A0000670	8.72333	1.36333	10.33	0.963333	1
ROC-Ss-Chr03A0002290	16.31	1.56	19.38	0.73	1
YZ-Ss-Chr02A0002840	81.0733	19.1967	97.2133	15.38	1
YZ-Ss-Chr07B0001500	33.84	2.29667	41.7567	0.67	1
ROC-Ss-Chr01A0022850	9.81333	0.47	12.17	0.1	1
YZ-Ss-Chr09A0018340	84.3033	6.39	103.867	2.91667	1
ROC-Ss-Chr10B0000750	96.34	25.7733	114.393	19.61	1
YZ-Ss-Chr04A0004420	9.07667	1.41667	10.88	0.83	1
YZ-Ss-Chr01A0012060	175.06	17.12	210.46	5.79	1
ROC-Ss-Chr04B0014410	108.7	17.4433	129.367	10.4467	1
YZ-Ss-Chr09A0008930	21.3133	2.57	23.9933	2.04	1
YZ-Ss-Chr01A0001810	21.9967	0.63	25.3933	0.16	1
ROC-Ss-Chr04B0013680	14.7033	4.09333	16.4033	3.79	1
YZ-Ss-Chr09A0012130	10.1867	0.603333	11.6833	0.35	1
YZ-Ss-Chr03A0025000	14.8533	2.33667	16.9867	1.61667	1
ROC-Ss-Chr01A0015490	19.4333	3.16	22.2633	2.52	1
YZ-Ss-Chr02A0006420	120.933	10.1233	139.653	5.55	1
YZ-Ss-Chr09A0009410	197.03	68.5733	219.823	54.2633	1
ROC-Ss-Chr03A0030260	9.73667	2.95	10.71	2.38	1
ROC-Ss-Chr04A0000170	53.6067	8.54667	61.3633	4.81333	1
YZ-Ss-Chr09A0010270	17.1433	2.73333	19.4933	1.57	1
ROC-Ss-Chr06A0006180	13.1767	0	14.55	0.746667	1
YZ-Ss-Chr03A0020180	28.3167	0	31.15	1.41667	1
ROC-Ss-Chr02B0008280	13.9033	0	15.1233	0.71	1
YZ-Ss-Chr06A0013330	30.47	5.41	32.81	6.81	1
ROC-Ss-Chr09B0005840	22.6867	0.28	24.7533	1.65333	1
ROC-Ss-Chr02A0006570	10.3033	2.94667	10.8733	3.25667	1
ROC-Ss-Chr02C0022720	84.3033	0	91.3933	3.47667	1
YZ-Ss-Chr02C0018690	15.7333	0.156667	17.1633	0.603333	1
ROC-Ss-Chr02B0016360	17.6667	0	19.23	0.453333	1
YZ-Ss-Chr04A0001360	11.8667	0	12.9333	0.31	1
ROC-Ss-Chr02B0010220	18.93	0	20.7333	0.663333	1
YZ-Ss-Chr09B0012390	41.05	2.52667	44.8667	3.70667	1
YZ-Ss-Chr04A0018520	85.2933	4.32667	90.4633	10.35	1
ROC-Ss-Chr04C0002380	19.5833	2.43	20.7733	3.84	1
ROC-Ss-Chr07A0000410	19.5267	1.03	21.12	2.69667	1
ROC-Ss-Chr06A0012520	12.62	3.60667	13.3667	4.34667	1
YZ-Ss-Chr09B0015610	9.66	1.57333	10.2767	2.21333	1
YZ-Ss-Chr02A0000740	19.5167	0	21.0167	1.53667	1
ROC-Ss-Chr04A0004000	16.8333	0	17.7633	1.06667	1
YZ-Ss-Chr01A0007630	26.0533	3.23333	27.3	4.72667	1
YZ-Ss-Chr06A0024820	17.6	3.62333	18.2633	4.56667	1
ROC-Ss-Chr06B0009700	10.5733	0.416667	11.05	1.03	1
YZ-Ss-Chr10C0003200	10.8067	0	11.4733	0.556667	1
YZ-Ss-Chr02C0013570	17.1633	0.106667	18.3567	0.883333	1
ROC-Ss-Chr07B0006730	27.5067	0	30.6	2.92	1
ROC-Ss-Chr10B0009150	20.43	6.04	22.0333	7.51667	1
ROC-Ss-Chr02B0014630	44.8733	0.376667	49.55	5.61333	1
ROC-Ss-Chr06B0004050	17.9967	0.87	19.79	2.94	1
ROC-Ss-Chr10A0018890	17.7533	1.51	19.55	3.49333	1
ROC-Ss-Chr10A0019420	11.6667	2.05333	12.75	3.19667	1
YZ-Ss-Chr02C0003750	142.883	0	160.367	20.0467	1
ROC-Ss-Chr09A0011900	18.3967	5.45	20.0367	7.20667	1
YZ-Ss-Chr09B0011050	13.7333	0.67	15.42	2.26	1
YZ-Ss-Chr02A0021250	61.1833	2.57	69.5467	9.48667	1
ROC-Ss-Chr02C0004460	28.62	5.33333	30.6067	8.12	1
ROC-Ss-Chr09B0009130	46.2967	0	49.77	5.74333	1
YZ-Ss-Chr03A0025210	12.3533	3.36333	13.0333	4.33667	1
YZ-Ss-Chr09A0006080	10.45	0	11.15	1.09667	1
ROC-Ss-Chr04A0002620	30.11	1.58	31.99	4.40667	1
ROC-Ss-Chr09A0003950	35.37	8.48667	38.4167	11.0233	1
YZ-Ss-Chr07B0019680	18.5367	5.83	20.0567	6.94667	1
ROC-Ss-Chr01A0019710	24	0	26.4033	2.17667	1
YZ-Ss-Chr03A0012530	31.44	1.59	34.4433	4.03333	1
ROC-Ss-Chr02C0018870	10.7533	1.19333	11.7133	1.95667	1
ROC-Ss-Chr02B0011390	11.1033	0.136667	12.22	0.996667	1
ROC-Ss-Chr02C0004220	22.2167	0	25.0767	1.75333	1
ROC-Ss-Chr07A0000210	36.1667	4.57	39.6067	6.62	1
YZ-Ss-Chr06A0023510	15.5867	0	14.7033	1.72333	1
YZ-Ss-Chr09A0011610	10.9067	3.33667	10.4233	4.13	1
ROC-Ss-Chr04C0009190	29.71	2.85333	28.4033	5.53333	1
ROC-Ss-Chr04C0010400	52.25	0.306667	49.1167	5.42333	1
YZ-Ss-Chr02B0005480	11.4933	0.54	10.8267	1.57	1
YZ-Ss-Chr10B0006670	40.86	0	39.3767	3.43333	1
ROC-Ss-Chr02C0020670	14.7	0.463333	14.02	1.71667	1
ROC-Ss-Chr02C0000920	78.74	4.13	75.44	10.7167	1
YZ-Ss-Chr09B0000940	66.5533	7.99	63.9433	13	1
YZ-Ss-Chr03A0027060	18.2833	2.95667	17.8167	4.71333	1
YZ-Ss-Chr04B0009570	11.53	0.953333	11.2233	1.99333	1
YZ-Ss-Chr09B0019610	11.6167	0.626667	11.2933	1.72333	1
ROC-Ss-Chr02B0000440	12.5367	1.35333	12.07	2.84	1
YZ-Ss-Chr10B0003300	109.247	1.12	103.473	15.7033	1
ROC-Ss-Chr07B0012810	12.6567	0.73	12.21	2.61	1
YZ-Ss-Chr04B0016320	17.1967	3.13	16.81	5.45667	1
YZ-Ss-Chr03A0000280	402.617	12.7133	390.57	75.8133	1
YZ-Ss-Chr02A0007000	24.9467	5.42667	24.8833	8.31667	1
ROC-Ss-Chr06B0013930	55.2533	12.8833	54.7767	19.24	1
YZ-Ss-Chr01A0013020	25.17	6.18333	24.87	8.89333	1
YZ-Ss-Chr02C0017360	10.4867	0.0866667	10.2833	1.48667	1
ROC-Ss-Chr02A0012620	19.6533	0	20.0333	2.70667	1
ROC-Ss-Chr06A0001050	16.59	0.486667	16.82	2.80333	1
YZ-Ss-Chr09A0016500	23.5233	1.11667	24.46	4.49667	1
YZ-Ss-Chr09A0011350	21.6767	2.52333	22.4933	5.43667	1
YZ-Ss-Chr02A0006330	33.52	10.8567	34.63	13.9233	1
YZ-Ss-Chr03A0024470	12.1167	1.88	12.78	3.31667	1
YZ-Ss-Chr10C0009520	21.7267	6.78667	21.84	8.39	1
YZ-Ss-Chr02B0012340	18.05	0	18.2667	1.99333	1
YZ-Ss-Chr06A0032400	36.8867	0.61	37.07	4.7	1
YZ-Ss-Chr06A0034800	10.99	0.53	10.9933	1.65333	1
YZ-Ss-Chr09B0015770	19.9667	2.60333	19.9	4.26333	1
YZ-Ss-Chr02C0009810	16.6567	5.96	16.4967	6.94	1
ROC-Ss-Chr03A0029490	26.5033	7.53667	26.13	9.36333	1
ROC-Ss-Chr06B0011590	33.5433	0.263333	34.3333	3.15667	1
YZ-Ss-Chr09A0011460	10.5267	1.82	10.8067	2.46667	1
YZ-Ss-Chr10B0008440	14.45	0.263333	15.06	1.40333	1
ROC-Ss-Chr04C0011010	18.44	2.6	19.1533	3.83333	1
YZ-Ss-Chr06A0001520	14.7933	0	15.5833	1.5	1
YZ-Ss-Chr03A0011720	45.4667	2.67	47.09	6.96667	1
ROC-Ss-Chr04B0001490	38.02	6.34333	38.8867	10.0767	1
ROC-Ss-Chr09A0009080	11.11	1.53667	11.5167	2.61667	1
ROC-Ss-Chr10A0018560	12.83	1.75333	13.2033	3.02667	1
ROC-Ss-Chr06A0000980	38.93	6.43	40.21	10.2767	1
ROC-Ss-Chr06A0010870	39.1133	0	38.5167	0.08	1
ROC-Ss-Chr06B0008630	19.68	0.04	19.4033	0.0766667	1
YZ-Ss-Chr10B0004970	13.96	0	13.7633	0	1
ROC-Ss-Chr09A0003430	14.52	0	14.34	0	1
YZ-Ss-Chr09B0002250	41.8133	12.13	41.5733	12.2767	1
ROC-Ss-Chr06A0016550	29.05	0	28.7267	0.2	1
YZ-Ss-Chr02A0002510	75.7133	0.163333	74.1233	0	1
ROC-Ss-Chr07B0001390	16.27	0	15.9533	0	1
YZ-Ss-Chr07B0021060	125.153	0.66	123.253	0.123333	1
YZ-Ss-Chr06A0009870	62.0667	15.1033	61.61	14.8467	1
ROC-Ss-Chr03A0015980	67.13	0.183333	66.4567	0.05	1
YZ-Ss-Chr02B0004250	44.7767	8.46667	44.66	8.15	1
YZ-Ss-Chr10B0004520	17.2	0.343333	17.22	0.116667	1
YZ-Ss-Chr07B0017280	46.8633	0	47.1933	0	1
ROC-Ss-Chr01A0021510	19.2267	0.106667	19.3267	0.0966667	1
YZ-Ss-Chr03A0010370	46.9333	10.6267	47.0433	10.87	1
YZ-Ss-Chr07A0003330	17.1233	0.19	17.1067	0.31	1
YZ-Ss-Chr06A0023220	21.59	2.68	21.5467	2.66	1
ROC-Ss-Chr02A0007910	10.38	0	10.3433	0	1
ROC-Ss-Chr04B0007630	32.1533	0.85	32.2367	0.87	1
YZ-Ss-Chr02B0004560	10.6133	0.396667	10.6167	0.386667	1
YZ-Ss-Chr07A0020050	40.4267	0	40.4633	0	1
YZ-Ss-Chr09B0002410	27.1367	12.7167	27.4867	12.1633	1
YZ-Ss-Chr09B0016400	158.433	50.48	159.383	46.38	1
ROC-Ss-Chr04B0001160	31.1967	1.49667	32.02	1.17667	1
YZ-Ss-Chr01A0020020	13.11	1.70667	13.4067	1.60333	1
YZ-Ss-Chr06A0027240	34.84	4.56	35.7933	3.99667	1
ROC-Ss-Chr06A0012880	12.42	0.533333	12.7533	0.333333	1
YZ-Ss-Chr07B0012930	14.6867	0.84	15.2333	0.593333	1
YZ-Ss-Chr01A0002740	153.093	31.9	157.787	27.8767	1
ROC-Ss-Chr02B0018990	28.5667	0	30.6667	0.183333	1
YZ-Ss-Chr02A0010360	10.6933	0.00333333	11.37	0.0933333	1
YZ-Ss-Chr02A0011400	17.17	0	18.2967	0.183333	1
YZ-Ss-Chr02C0023320	13.8367	0.97	14.6833	1.08333	1
YZ-Ss-Chr02C0000590	36.86	2.52	39.45	2.24333	1
ROC-Ss-Chr03A0007850	17.5333	0	18.94	0	1
YZ-Ss-Chr10A0012140	24.6333	0	26.58	0	1
YZ-Ss-Chr06A0007940	11.69	0	12.57	0	1
YZ-Ss-Chr01A0001590	15.53	0.06	16.6867	0	1
ROC-Ss-Chr01A0018150	20.8733	0.426667	22.1433	0.323333	1
ROC-Ss-Chr10A0008880	71.7133	1.15333	76.4733	0.566667	1
ROC-Ss-Chr10A0002060	169.5	0.116667	179.857	0.43	1
YZ-Ss-Chr07B0005180	14.51	0.64	15.3967	0.663333	1
ROC-Ss-Chr09A0002530	9.43	0	10.0967	0	1
ROC-Ss-Chr04C0005410	17.9333	0	19.1433	0	1
YZ-Ss-Chr01A0022230	36.6933	0	39.1367	0	1
ROC-Ss-Chr06A0012790	12.69	0	13.3033	0.31	1
ROC-Ss-Chr09B0009510	10.2067	0	10.66	0.18	1
YZ-Ss-Chr07A0018940	11.2367	0.983333	11.64	1.19	1
ROC-Ss-Chr10A0002210	14.7633	0	15.6333	0.28	1
ROC-Ss-Chr02A0008390	40.6067	3.45333	42.83	4.23333	1
YZ-Ss-Chr04B0014890	12.63	0	13.4433	0.37	1
ROC-Ss-Chr06B0012680	14.01	0	15.0233	0.303333	1
YZ-Ss-Chr09B0006050	56.28	0.42	56.8833	1.57667	1
YZ-Ss-Chr02C0025420	16.36	2.86	16.5	3.09333	1
YZ-Ss-Chr10A0007750	21.5133	1.19667	21.7	1.56667	1
YZ-Ss-Chr10B0009370	37.64	14.6867	37.9367	15.2533	1
YZ-Ss-Chr09A0007880	84.2333	3.44333	85.8367	5.33	1
YZ-Ss-Chr10C0006750	10.0933	0.27	10.2567	0.64	1
ROC-Ss-Chr04C0005350	9.86667	1	10.1867	1.31	1
YZ-Ss-Chr07A0017760	13.2733	0	13.6433	0.42	1
YZ-Ss-Chr02B0013550	21.08	0.706667	22.1	0.636667	1
YZ-Ss-Chr06A0020480	289.183	0.486667	302.263	0	1
ROC-Ss-Chr09B0001290	117.7	0.0133333	123.06	0	1
ROC-Ss-Chr02C0021470	331.4	0	346.747	0	1
ROC-Ss-Chr02C0021480	331.4	0	346.747	0	1
ROC-Ss-Chr10A0010250	32.3433	0.296667	33.8033	0	1
ROC-Ss-Chr02A0001030	17.9667	0.133333	18.7167	0	1
YZ-Ss-Chr04B0009090	53.44	1.12333	55.6233	0.873333	1
YZ-Ss-Chr04B0004730	39	4.06667	40.4033	4.09333	1
ROC-Ss-Chr06B0008960	39.0833	0	40.7233	0	1
YZ-Ss-Chr10A0002040	9.99667	0.13	10.4333	0.223333	1
YZ-Ss-Chr10C0001290	17.07	0	17.92	0.1	1
YZ-Ss-Chr02A0006320	28.64	0.203333	29.2433	0.0366667	1
YZ-Ss-Chr07B0008630	13.86	0	14.1533	0	1
YZ-Ss-Chr06A0019780	60.7833	0	62.09	0	1
YZ-Ss-Chr09B0017430	20.1267	0	20.63	0.0966667	1
YZ-Ss-Chr01A0022580	13.0867	0	13.3067	0.0633333	1
ROC-Ss-Chr04A0004460	30.4467	0.29	31.3267	0.65	1
ROC-Ss-Chr03A0016320	12.58	1.06	13	1.12667	1
YZ-Ss-Chr04A0007860	38.1833	0.146667	39.4267	0.436667	1
ROC-Ss-Chr02B0020030	17.1933	0.01	17.7233	0.116667	1
YZ-Ss-Chr07A0006110	138.487	0	143.307	0	1
ROC-Ss-Chr06B0006100	13.7933	0	14.22	0	1
ROC-Ss-Chr06B0011580	22.97	0.216667	23.6233	0.266667	1
YZ-Ss-Chr02C0003300	38.8833	0.376667	38.9667	2.63	1
YZ-Ss-Chr01A0008160	96.68	2.6	95.7633	7.21667	1
ROC-Ss-Chr07B0006330	15.19	0.423333	15.2333	1.08	1
YZ-Ss-Chr06A0006980	10.3567	0.28	10.04	0.86	1
ROC-Ss-Chr01A0019920	15.8433	1.47333	15.35	2.20333	1
YZ-Ss-Chr02C0016360	16.47	3.48667	16.0167	4.15333	1
YZ-Ss-Chr07B0005160	13.3733	0	12.9767	0.456667	1
YZ-Ss-Chr09A0006820	13.27	0.443333	12.8033	0.986667	1
YZ-Ss-Chr04B0013620	15.6433	2.34333	15.16	1.67	1
ROC-Ss-Chr01A0015530	57.4167	10.2133	56.3033	8.02667	1
ROC-Ss-Chr06A0007990	46.87	1.57667	45.8333	0.7	1
YZ-Ss-Chr06A0031820	17.3467	1.18667	16.7433	0.703333	1
YZ-Ss-Chr03A0016580	11.4267	2.41667	11.04	2.14333	1
YZ-Ss-Chr04A0011130	13.29	0.19	12.64	0.386667	1
ROC-Ss-Chr01A0021240	35.8733	1.55333	34.1733	1.95667	1
ROC-Ss-Chr02B0015350	195.76	1.45	186.28	2.79	1
YZ-Ss-Chr02B0008050	26.1533	0.25	25.04	0.423333	1
ROC-Ss-Chr03A0020170	183.707	1.62667	174.893	0.823333	1
YZ-Ss-Chr09B0011910	30.7067	0	29.1967	0	1
ROC-Ss-Chr04B0003360	16.86	2.07333	16.1433	2.06667	1
ROC-Ss-Chr02B0005050	12.0033	0	11.4267	0	1
YZ-Ss-Chr06A0028240	29.2633	0	27.8467	0	1
YZ-Ss-Chr02B0017150	27.74	0	26.4	0	1
ROC-Ss-Chr02C0015770	25.36	0.136667	23.9633	0	1
YZ-Ss-Chr06A0017350	13.1667	0	12.4233	0	1
ROC-Ss-Chr01A0017050	40.2833	0	38.0333	0	1
ROC-Ss-Chr02B0020990	23.1967	0	21.91	0	1
YZ-Ss-Chr01A0028520	181.14	0	171.233	0	1
YZ-Ss-Chr07B0004430	15.59	0	14.7533	0	1
YZ-Ss-Chr03A0006350	12.32	0	11.6533	0	1
YZ-Ss-Chr01A0030050	53.9833	0.893333	50.84	1.37	1
YZ-Ss-Chr10A0010660	72.6967	0.493333	68.92	0.63	1
YZ-Ss-Chr09A0016190	48.15	0	45.6367	0.226667	1
ROC-Ss-Chr02B0001450	15.49	0.106667	14.5933	0.106667	1
ROC-Ss-Chr07A0010090	74.88	0	70.44	0	1
ROC-Ss-Chr02C0022420	173.703	4.95333	163.533	5.63667	1
YZ-Ss-Chr03A0013740	73.0567	0	68.73	0.273333	1
YZ-Ss-Chr09B0003340	20.7067	0	19.49	0.0766667	1
ROC-Ss-Chr02B0006760	14.48	1.34667	13.68	1.24333	1
ROC-Ss-Chr09B0010300	20.8533	0	19.4667	0	1
YZ-Ss-Chr04B0001290	22.28	0	20.77	0	1
ROC-Ss-Chr10A0002220	12.12	0	11.3333	0	1
ROC-Ss-Chr04A0005800	17.8967	0.0133333	16.76	0	1
ROC-Ss-Chr03A0008530	56.43	0	52.8433	0	1
ROC-Ss-Chr03A0023320	22.4733	0	21.06	0	1
YZ-Ss-Chr02C0001360	107.39	18.8467	105.107	20.7267	1
ROC-Ss-Chr01A0017880	54.9267	0.333333	53.0267	1.02	1
YZ-Ss-Chr10B0008060	26.81	0	25.7433	0.586667	1
YZ-Ss-Chr07A0014620	25.23	0	24.2367	0	1
ROC-Ss-Chr06B0004250	164.147	0	158.223	0.54	1
ROC-Ss-Chr07A0013230	12.6633	0	12.2067	0	1
YZ-Ss-Chr02A0014980	10.7767	0.1	10.5033	0	1
ROC-Ss-Chr09A0008610	10.34	0.0533333	10.09	0	1
ROC-Ss-Chr04C0005720	47.4833	0	46.19	0	1
YZ-Ss-Chr10C0011510	18.86	0.176667	18.28	0.12	1
YZ-Ss-Chr03A0005280	18.8867	0.43	18.34	0.41	1
ROC-Ss-Chr04C0002660	22.0933	0	21.4067	0	1
YZ-Ss-Chr04A0009700	18.3933	0	17.8233	0	1
ROC-Ss-Chr04B0002590	15.5167	4.76333	16.4833	3.16	1
YZ-Ss-Chr02C0000670	19.5167	6.59333	21.0167	4.7	1
YZ-Ss-Chr04A0020530	15.5267	4.60333	16.6333	3.55	1
ROC-Ss-Chr04A0001110	38.2567	4.21667	41.3967	0.86	1
YZ-Ss-Chr01A0004360	18.94	4.71	20.1733	3.24333	1
ROC-Ss-Chr03A0005550	38.0367	5.03333	41.2567	2.94	1
ROC-Ss-Chr01A0017990	13.2733	2.81333	14.4833	2.08333	1
ROC-Ss-Chr01A0002570	16.38	5.69333	17.5867	4.94667	1
YZ-Ss-Chr04B0012300	10.2133	2.28333	10.71	0.85	1
YZ-Ss-Chr04A0015370	121.993	35.0767	127.593	19.0533	1
YZ-Ss-Chr01A0014340	9.91	1.83	10.1867	0.483333	1
ROC-Ss-Chr09A0005210	18.59	8.15667	19.01	6.53667	1
ROC-Ss-Chr09A0012960	12.29	2.86	12.92	1.73667	1
YZ-Ss-Chr01A0003050	11.1367	2.61	11.6467	1.75	1
ROC-Ss-Chr04A0009140	27.98	5.01	29.2733	2.46	1
YZ-Ss-Chr02C0002870	19.4867	7.10333	19.9733	5.69667	1
YZ-Ss-Chr09B0018190	12.9667	4.30667	13.22	3.24333	1
ROC-Ss-Chr07A0015180	18.42	5.46667	18.7567	3.71	1
YZ-Ss-Chr04A0015790	15.57	2.72333	15.0867	1.22333	1
ROC-Ss-Chr02A0001180	15.1467	5.65667	14.8933	4.29	1
ROC-Ss-Chr03A0019760	47.0867	8.70333	47.74	5.56667	1
YZ-Ss-Chr02B0015370	11.7467	4.14667	12.0033	3.55667	1
ROC-Ss-Chr04A0009230	17.3867	4.64667	17.37	3.16333	1
YZ-Ss-Chr01A0018200	31.8933	4.58	31.66	2.31667	1
ROC-Ss-Chr04A0009000	10.57	2.14333	10.5	1.33333	1
YZ-Ss-Chr09A0016130	22.5733	7.42333	22.4833	5.89667	1
YZ-Ss-Chr04A0010010	66.1433	32.9433	76.9067	8.76333	1
YZ-Ss-Chr01A0005320	53.7667	29.5533	56.3067	15.0067	1
ROC-Ss-Chr03A0021570	10.0067	6.05667	10.6867	2.64	1
ROC-Ss-Chr04A0008930	11.66	6.35333	11.1	3.51667	1
ROC-Ss-Chr01A0020740	48.1433	22.5133	45.8967	10.03	1
ROC-Ss-Chr04A0008570	16.2133	8.01667	15.45	3.08667	1
ROC-Ss-Chr02C0019040	120.97	64.4567	117.607	31.86	1
YZ-Ss-Chr07A0009830	11.9633	7.24333	11.7333	4.30333	1
YZ-Ss-Chr03A0019710	39.92	13.4433	38.9767	3.27	1
ROC-Ss-Chr09B0007260	17.6	8.59333	17.1867	4.62667	1
ROC-Ss-Chr04B0016470	10.6967	3.39333	11.2667	0	1
YZ-Ss-Chr07A0006450	29.76	16.78	30.02	11.72	1
YZ-Ss-Chr04A0014480	11.7867	6.56333	11.94	4.70333	1
ROC-Ss-Chr07B0007460	15.04	6.01667	17.3567	3.89	1
ROC-Ss-Chr03A0015660	257.66	125.047	300.42	93.33	1
YZ-Ss-Chr04A0015980	111.497	57.1233	123.157	39.8733	1
YZ-Ss-Chr10C0002530	21.6933	11.49	24.3767	8.32333	1
ROC-Ss-Chr02B0017040	8.98667	3.11333	10.56	1.50667	1
ROC-Ss-Chr04B0000120	8.92667	4.69	10.15	3.46333	1
ROC-Ss-Chr10A0000470	12.92	7.14	14.5067	5.44	1
ROC-Ss-Chr02A0002610	8.47667	2.71	10.11	0	1
YZ-Ss-Chr03A0006780	20.6467	11.1533	23.68	6.57	1
YZ-Ss-Chr01A0014390	13.1533	8.66	14.67	6.46333	1
ROC-Ss-Chr02B0015660	57.2567	38.8433	65.3767	30.9567	1
YZ-Ss-Chr10C0010090	10.6867	5.43667	12.9433	3.44333	1
ROC-Ss-Chr02B0000330	18.5733	7.57	23.5633	3.11667	1
ROC-Ss-Chr04B0000110	69.7567	33.0367	86.4733	18.28	1
YZ-Ss-Chr07A0007340	32.74	14.01	39.3467	6.36	1
YZ-Ss-Chr01A0014850	13.8567	7.66	16.2667	5.47	1
YZ-Ss-Chr10B0005140	24.0433	10.02	28.7467	5.55	1
ROC-Ss-Chr03A0024340	15.1867	4.03667	16.1333	1.8	1
YZ-Ss-Chr03A0008240	13.42	3.82333	14.3033	1.83333	1
ROC-Ss-Chr02B0002110	25.4267	8.85	26.89	5.43	1
ROC-Ss-Chr04C0005600	74.1133	20.34	80.4533	8.32333	1
ROC-Ss-Chr01A0023020	10.1567	2.78333	10.9467	0.93	1
YZ-Ss-Chr04A0015700	17.9667	5.32333	19.4233	2.26	1
YZ-Ss-Chr06A0014730	16.19	4.77333	18.0933	2.21667	1
ROC-Ss-Chr09A0010530	76.38	24.8233	83.64	16.35	1
ROC-Ss-Chr04C0011840	18.5867	6.02333	20.6733	4.00333	1
ROC-Ss-Chr02B0019730	10.7267	2.78	11.91	0	1
YZ-Ss-Chr07A0006050	43.7367	19.1767	47.0967	9.59	1
ROC-Ss-Chr03A0016000	1219.88	510.673	1233.65	320.88	1
ROC-Ss-Chr10A0018470	99.25	42.1967	104.03	25.7633	1
YZ-Ss-Chr09A0007720	9.63	5.25667	10.0133	4.12333	1
YZ-Ss-Chr06A0001100	17.9133	0	16.1067	0.53	1
YZ-Ss-Chr07B0019120	53.6867	4.15667	48.5267	6.00667	1
ROC-Ss-Chr02B0015370	13.8267	0	12.41	0.313333	1
ROC-Ss-Chr04C0008630	29.64	2.58	26.9233	3.10333	1
ROC-Ss-Chr07A0013890	16.82	0.156667	15.1733	0.496667	1
ROC-Ss-Chr10A0016800	81.2433	2.01333	72.2133	3.27	1
YZ-Ss-Chr02A0002060	50.9167	0.8	45.2433	1.70667	1
ROC-Ss-Chr04C0004540	10.5067	0	9.32333	0.133333	1
YZ-Ss-Chr09B0000970	11.2267	0.276667	10.04	0.436667	1
ROC-Ss-Chr01A0021480	11.5133	1.04333	10.3567	1.51667	1
YZ-Ss-Chr01A0017190	12.5533	0.356667	11.1133	1.05667	1
ROC-Ss-Chr01A0017240	25.13	3.93333	22.3933	4.72333	1
ROC-Ss-Chr10B0009280	94.26	14.6233	84.75	16.7267	1
ROC-Ss-Chr04A0005110	14.89	0.06	13.1333	0.476667	1
ROC-Ss-Chr03A0009050	41.6467	2.48333	37.4133	2.66	1
ROC-Ss-Chr06A0007150	12.88	0	11.5333	0	1
YZ-Ss-Chr09A0006800	51.78	12.9667	47.7933	13.1567	1
YZ-Ss-Chr09A0019500	21.1133	1.86	19.1733	1.65667	1
YZ-Ss-Chr01A0004440	109.89	0	98.8333	0.153333	1
YZ-Ss-Chr09A0005160	14.75	0	13.2567	0	1
ROC-Ss-Chr04C0005830	123.467	0	110.907	0	1
YZ-Ss-Chr09B0010410	22.0167	0.05	19.7867	0.06	1
ROC-Ss-Chr02B0000690	12.5	0	11.2567	0	1
ROC-Ss-Chr06B0002100	24.2667	4.62667	22.34	4.59667	1
YZ-Ss-Chr03A0021930	17.04	0.636667	15.51	0.52	1
ROC-Ss-Chr04B0013400	22.84	0	20.7467	0	1
ROC-Ss-Chr10B0009760	17.5467	0	15.8867	0	1
YZ-Ss-Chr01A0013050	17.5467	0	15.8867	0	1
YZ-Ss-Chr09B0015450	11.3933	0.0233333	10.55	0	1
ROC-Ss-Chr04A0004080	32.2667	0.113333	29.9	0	1
ROC-Ss-Chr10B0009290	12.12	0.0433333	11.2433	0	1
YZ-Ss-Chr03A0024430	24.97	9.11	23.85	9.18667	1
YZ-Ss-Chr04B0004350	18.45	1.99667	17.2633	2.04667	1
ROC-Ss-Chr03A0006510	15.0033	0	13.89	0.0333333	1
YZ-Ss-Chr10B0008410	12.85	0	11.91	0	1
YZ-Ss-Chr04A0018210	28.33	0	26.29	0	1
ROC-Ss-Chr02C0023100	145.547	0	135.117	0.176667	1
YZ-Ss-Chr03A0008190	10.36	0	9.62667	0	1
ROC-Ss-Chr02C0016210	11.81	0	10.9767	0	1
YZ-Ss-Chr04A0019600	14.1367	1.23667	12.9633	1.35	1
YZ-Ss-Chr04B0003130	48.2433	1.39	44.06	1.60333	1
ROC-Ss-Chr04B0002560	18.1467	0.513333	16.7467	0.643333	1
YZ-Ss-Chr07A0016240	64.9767	0.72	59.9767	1.13333	1
YZ-Ss-Chr04A0012880	18.8067	0.0366667	17.34	0.13	1
YZ-Ss-Chr02C0005080	31.3933	0.04	28.9867	0.193333	1
ROC-Ss-Chr10A0014090	18.3333	0	16.9	0	1
YZ-Ss-Chr02A0018700	22.8167	0.14	21.02	0.11	1
YZ-Ss-Chr10A0001960	111.38	0.153333	102.457	0	1
ROC-Ss-Chr04C0004620	115.28	9.15667	106.287	8.65667	1
ROC-Ss-Chr06B0004960	25.49	0.01	23.34	0.0433333	1
YZ-Ss-Chr02A0020190	14.7133	0.416667	13.8267	0.873333	1
ROC-Ss-Chr09A0014020	51.1867	1.62	48.3733	3.22333	1
ROC-Ss-Chr04A0006950	17.5933	0.436667	16.5733	1.05667	1
YZ-Ss-Chr03A0011760	24.97	1.55	23.6567	2.13667	1
YZ-Ss-Chr09B0016540	58.9367	0.833333	55.4967	2.04667	1
YZ-Ss-Chr07A0007560	23.5333	5.76667	22.4667	6.12667	1
ROC-Ss-Chr02B0000160	20.34	2.15667	19.0733	2.66667	1
ROC-Ss-Chr02C0003060	10.5233	0.146667	9.82	0.436667	1
YZ-Ss-Chr07A0019890	31.55	0.43	29.4733	1.15	1
ROC-Ss-Chr06A0003000	29.9433	0	28.0233	0.773333	1
ROC-Ss-Chr02C0016040	14.5667	2.01667	13.72	2.61667	1
ROC-Ss-Chr06B0005090	10.6867	0.936667	10.0533	1.47333	1
YZ-Ss-Chr02C0004430	17.5033	6.23667	16.83	6.79	1
ROC-Ss-Chr03A0017710	62.06	3.36667	58.96	6.17	1
YZ-Ss-Chr01A0016000	33.22	7.56667	31.9767	8.64667	1
ROC-Ss-Chr09B0008130	35.11	0.463333	33.1367	1.86667	1
YZ-Ss-Chr01A0003370	13.62	4.71	12.8167	5.12333	1
YZ-Ss-Chr07A0019090	21.05	0	19.1133	0.926667	1
ROC-Ss-Chr03A0011960	10.81	0.203333	9.88333	0.663333	1
ROC-Ss-Chr09A0012090	10.5967	1.92667	9.83	2.26333	1
ROC-Ss-Chr03A0009800	14.5733	1.81333	13.4367	2.54667	1
ROC-Ss-Chr10A0000040	12.4433	1.04667	11.5067	1.63667	1
YZ-Ss-Chr10C0010950	21.7433	0	19.9	1.2	1
YZ-Ss-Chr09B0018880	19.56	0.48	17.9567	0.753333	1
YZ-Ss-Chr06A0022960	11.58	0.31	10.6233	0.513333	1
ROC-Ss-Chr02B0003820	42.8967	7.56	39.64	8.32	1
YZ-Ss-Chr03A0011870	23.4933	0.31	21.41	0.693333	1
ROC-Ss-Chr06A0004600	46.59	1.74333	42.4167	2.41	1
YZ-Ss-Chr04A0016520	22.6	3.96667	21.2733	4.34333	1
ROC-Ss-Chr02B0018790	35.48	0	32.71	0.713333	1
YZ-Ss-Chr02A0017480	70.44	2.61333	65.2933	3.94	1
ROC-Ss-Chr02A0002290	21.77	0.273333	20.2333	1.01333	1
YZ-Ss-Chr02B0012460	159.3	0.266667	146.887	5.81667	1
YZ-Ss-Chr09A0017320	24.4567	0.476667	22.4633	1.29667	1
YZ-Ss-Chr02B0011690	24.6367	1.05333	22	0.436667	1
YZ-Ss-Chr03A0029070	48.37	1.42667	43.3667	0.01	1
YZ-Ss-Chr04B0009050	11.64	1.30667	10.3967	1.03667	1
YZ-Ss-Chr09B0002850	12.05	1.62667	10.8033	1.27333	1
ROC-Ss-Chr10A0013720	13.34	1	11.8633	0.623333	1
ROC-Ss-Chr03A0021540	54.47	4.03	49.5767	1.74333	1
YZ-Ss-Chr02B0015830	13.7733	2.96667	12.71	2.29	1
YZ-Ss-Chr04B0005980	12.4967	3.04667	11.5533	2.36667	1
ROC-Ss-Chr04B0010780	18.66	1.15667	16.5567	0	1
YZ-Ss-Chr03A0000870	29.6	4.42333	26.8467	3.06333	1
YZ-Ss-Chr02C0020160	64.4033	4.46333	57.5833	0.8	1
YZ-Ss-Chr03A0006570	11.0133	2.77667	10.1167	2.25333	1
YZ-Ss-Chr02A0014800	15.55	4.07333	14.7033	3.61333	1
ROC-Ss-Chr04B0008920	53.9833	5.08333	50.84	3.41	1
ROC-Ss-Chr02C0005170	12.4833	1.88667	11.5833	1.55	1
YZ-Ss-Chr01A0008890	19.4167	0.406667	17.92	0.0166667	1
YZ-Ss-Chr04B0000690	46.3167	6.82333	43.4333	5.68667	1
YZ-Ss-Chr04A0012360	10.7033	1.15667	10.1367	0.596667	1
YZ-Ss-Chr02A0021640	27.8933	7.54667	26.3167	6.1	1
ROC-Ss-Chr06A0010750	14.2	2.43333	13.26	1.55667	1
YZ-Ss-Chr02B0011770	951.36	0.833333	808.043	10.22	1
YZ-Ss-Chr03A0012800	13.8833	0.91	11.9733	1.04667	1
YZ-Ss-Chr02C0001300	23.23	7.22333	20.86	7.38333	1
ROC-Ss-Chr02C0018660	39.5	2.68	34.16	3.29667	1
ROC-Ss-Chr06B0001200	12.8233	0.923333	11.13	1.03	1
ROC-Ss-Chr07A0014730	20.5667	2.29667	18.0933	2.73333	1
YZ-Ss-Chr03A0019990	42.9533	1.49333	36.9333	2.63667	1
YZ-Ss-Chr02A0005190	34.1567	0	29.4367	0	1
YZ-Ss-Chr06A0028960	36.75	0.423333	31.51	0.39	1
ROC-Ss-Chr01A0019100	16.0533	0.203333	13.6933	0.0933333	1
YZ-Ss-Chr03A0002750	23.46	1.52333	20.17	1.28	1
YZ-Ss-Chr03A0031270	64.9033	13.6667	57.2033	13.1267	1
YZ-Ss-Chr10C0008450	10.4033	0	8.82333	0	1
ROC-Ss-Chr03A0029940	11.1267	0	9.48333	0	1
ROC-Ss-Chr09B0012000	15.5733	0	13.26	0	1
YZ-Ss-Chr09B0008680	38.44	0	32.7133	0	1
ROC-Ss-Chr03A0009020	32.1133	0.39	26.8833	0.723333	1
YZ-Ss-Chr02A0011630	198.68	0	167.637	2.36	1
ROC-Ss-Chr02A0004690	56.8367	0.02	48.0567	0.65	1
ROC-Ss-Chr07B0004320	137.98	0	115.65	0.136667	1
YZ-Ss-Chr01A0000740	26.0433	0	21.7833	0	1
ROC-Ss-Chr06A0006100	19.0867	0	15.9833	0	1
YZ-Ss-Chr09B0019530	19.29	4.24333	16.8467	4.3	1
ROC-Ss-Chr04C0012570	21.09	0	17.63	0.106667	1
YZ-Ss-Chr01A0006360	45.81	0.52	38.2367	0.63	1
ROC-Ss-Chr09B0002360	20.7	0	17.26	0	1
ROC-Ss-Chr03A0005500	17.3133	0	14.4233	0	1
YZ-Ss-Chr06A0000970	27.6667	0	23.03	0	1
ROC-Ss-Chr04B0004870	65.78	0.0633333	54.6867	0	1
YZ-Ss-Chr06A0010430	13.6767	0	11.3333	0	1
ROC-Ss-Chr01A0009960	19.18	0	15.9233	0.0166667	1
ROC-Ss-Chr04A0008080	10.6667	0.0866667	8.89333	0	1
YZ-Ss-Chr02A0014320	13.95	0.953333	11.8733	0.773333	1
ROC-Ss-Chr02A0013860	11.2833	1.58333	9.76667	1.26333	1
YZ-Ss-Chr09B0012230	240.907	19.8533	206.203	14.5833	1
YZ-Ss-Chr07B0013860	15.06	1.12	12.93	0.523333	1
YZ-Ss-Chr04A0020670	13.6733	5.19667	12.51	4.90667	1
YZ-Ss-Chr01A0016590	20.69	4.07	18.3667	3.42333	1
YZ-Ss-Chr06A0019290	14.7067	0	13.0867	0	1
YZ-Ss-Chr02C0016820	19.3867	0	17.1667	0	1
YZ-Ss-Chr01A0024180	34.74	12.4367	32.2433	12.4233	1
ROC-Ss-Chr10A0013840	11.3333	0	10.0533	0	1
ROC-Ss-Chr01A0002150	15.98	0.573333	14.1333	0.493333	1
ROC-Ss-Chr10A0011460	10.6833	3.47	9.82667	3.44667	1
ROC-Ss-Chr02B0001660	11.7467	0.0233333	10.38	0	1
ROC-Ss-Chr04B0015310	144.257	0	127.1	0	1
YZ-Ss-Chr01A0022060	26.1733	3.36667	23.29	3.08	1
ROC-Ss-Chr03A0029060	19.4867	4.41667	17.49	4.3	1
YZ-Ss-Chr03A0014520	17.85	0.663333	15.5967	0.45	1
YZ-Ss-Chr10C0010760	20.86	0.3	18.18	0.466667	1
ROC-Ss-Chr10B0000130	35.3133	0.1	30.81	0.43	1
YZ-Ss-Chr01A0026120	19.7167	0.38	17.1333	0.52	1
ROC-Ss-Chr06B0011000	156.14	13.2833	136.873	14.56	1
ROC-Ss-Chr02C0021130	42.0933	0.69	36.49	1.07333	1
YZ-Ss-Chr02B0017160	125.737	4.19667	110.583	5.20667	1
YZ-Ss-Chr01A0019860	201.737	0	176.957	0.956667	1
ROC-Ss-Chr04B0010630	177.203	0	154.79	0	1
YZ-Ss-Chr07B0016690	21.5667	0	18.82	0	1
YZ-Ss-Chr03A0012960	15.9433	0	13.98	0.0266667	1
YZ-Ss-Chr07A0016350	12.74	0	11.1633	0	1
YZ-Ss-Chr06A0021880	19.9567	0	17.5	0	1
ROC-Ss-Chr07A0005220	33.1033	9.46667	28.4467	10.8833	1
ROC-Ss-Chr04C0000680	13.8167	0	11.0033	0.793333	1
ROC-Ss-Chr01A0020970	14.5333	0.0633333	11.6867	0.73	1
YZ-Ss-Chr02A0009420	13.12	0.383333	10.5	0.94	1
ROC-Ss-Chr04B0001920	16.0967	0	12.6367	0.68	1
ROC-Ss-Chr07B0013850	24.9267	2.31	19.9333	3.38333	1
YZ-Ss-Chr02A0017180	15.9133	3.06667	13.1667	3.72667	1
YZ-Ss-Chr03A0002110	10.49	0	8.15667	0.343333	1
ROC-Ss-Chr06B0008410	93.6733	4.97667	74.8533	7.48	1
YZ-Ss-Chr03A0027910	22.8833	2.93	18.61	3.56333	1
YZ-Ss-Chr02A0023060	11.2733	0	8.85	0.326667	1
ROC-Ss-Chr07B0007630	14.4867	0.186667	11.8733	0.653333	1
ROC-Ss-Chr03A0021040	169.513	6.49667	138.72	13.3467	1
YZ-Ss-Chr10C0001540	32.2	0	26.0833	1.28333	1
ROC-Ss-Chr04C0005950	39.03	6.07	33.52	7.51333	1
YZ-Ss-Chr03A0015170	28.3733	1.46667	23.6967	2.44667	1
ROC-Ss-Chr04C0008430	18.9733	0.38	15.75	1.16	1
YZ-Ss-Chr04A0004370	20.9	0	17.23	0.56	1
ROC-Ss-Chr02A0000980	11.9533	0.966667	10.06	1.25667	1
ROC-Ss-Chr02C0002020	14.81	0.796667	12.5467	1.22667	1
YZ-Ss-Chr03A0014420	17.1267	0	14.3033	0.363333	1
YZ-Ss-Chr03A0027930	24.4267	1.31	19.5233	1.49333	1
ROC-Ss-Chr04A0001390	11.0233	1.42333	8.98667	1.57	1
ROC-Ss-Chr03A0025580	39.9667	0.523333	31.71	1.09	1
YZ-Ss-Chr09A0006580	23.4933	2.39333	19.0367	2.85	1
YZ-Ss-Chr07A0010340	23.94	0.593333	18.9867	1.06	1
YZ-Ss-Chr02A0014880	16.1033	2.59667	13.1833	2.81333	1
ROC-Ss-Chr01A0025050	19.8533	1.02	15.8067	1.25667	1
ROC-Ss-Chr02B0009010	44.9533	0.503333	35.37	1.11	1
YZ-Ss-Chr02B0012670	11.63	0.0733333	9.34	0.306667	1
YZ-Ss-Chr01A0013560	70.7733	2.64	57.5133	3.9	1
YZ-Ss-Chr03A0026560	41.77	5.17333	34.3033	6.1	1
YZ-Ss-Chr02A0016200	35.87	0	28.4333	1.00667	1
YZ-Ss-Chr02A0014580	16.5167	3.26667	14.1433	3.16667	1
ROC-Ss-Chr09A0002870	21.21	2.33333	17.73	2.24333	1
YZ-Ss-Chr10A0008990	14.8233	0	12.2667	0.0333333	1
YZ-Ss-Chr03A0021600	37.8967	4.10667	32.04	4.23667	1
ROC-Ss-Chr02C0008360	20.9	0	17.23	0	1
YZ-Ss-Chr10C0005270	17.3367	0	14.23	0	1
YZ-Ss-Chr03A0030340	16.0233	0	13.1467	0	1
ROC-Ss-Chr01A0020760	62.2433	0.3	50.9667	1.06	1
ROC-Ss-Chr04B0011910	49.5633	0.953333	40.65	1.21	1
YZ-Ss-Chr01A0016010	18.27	2.39667	15.4333	2.5	1
ROC-Ss-Chr04B0015800	25.3533	0.936667	20.9567	1.12667	1
ROC-Ss-Chr02C0002470	219.453	26.1267	183.76	26.33	1
ROC-Ss-Chr09A0005830	26.41	0	21.44	0	1
ROC-Ss-Chr02A0002040	210.253	0	170.74	0	1
YZ-Ss-Chr04A0001470	14.7233	2.26333	12.33	2.35667	1
ROC-Ss-Chr02B0020780	410.243	0.386667	331.583	0.0533333	1
YZ-Ss-Chr02A0022970	29.3967	0	23.7067	0	1
ROC-Ss-Chr10A0005840	94.3667	0	76.0033	0	1
YZ-Ss-Chr02C0004350	133.08	0	107.133	0	1
YZ-Ss-Chr09A0009980	11.0533	1.69333	8.94333	1.40333	1
YZ-Ss-Chr04A0016760	64.97	13.7767	53.4733	12.5867	1
YZ-Ss-Chr04A0019890	16.74	1.15667	13.4967	0.576667	1
YZ-Ss-Chr03A0026320	11.2333	1	9.08	0.71	1
YZ-Ss-Chr10C0004390	18.1733	2.44	14.8633	1.92	1
ROC-Ss-Chr10A0007940	15.2467	0.76	12.5167	0.366667	1
ROC-Ss-Chr02A0010300	12.99	0.423333	10.49	0.0766667	1
ROC-Ss-Chr04A0007140	20.99	3.84667	17.54	3.45667	1
YZ-Ss-Chr02A0000830	10.4333	0	8.29667	0	1
YZ-Ss-Chr02A0004050	160.64	0	127.297	0	1
YZ-Ss-Chr10C0010050	23.0567	0	18.2933	0	1
ROC-Ss-Chr02B0016590	65.87	1.58	52.85	1.34667	1
ROC-Ss-Chr02A0006230	28.0533	0.0433333	22.3633	0	1
YZ-Ss-Chr10A0008660	30.3233	0.49	24.39	0.373333	1
ROC-Ss-Chr10A0017000	21.1967	0	16.9833	0.03	1
ROC-Ss-Chr02C0016810	35.7533	0	28.7	0	1
ROC-Ss-Chr06B0010770	27.75	0	22.2567	0	1
YZ-Ss-Chr02A0009530	64.23	0	51.5033	0	1
YZ-Ss-Chr02C0003260	40.1233	1.00667	31.6867	0.42	1
ROC-Ss-Chr09A0013170	30.27	0.443333	24.2133	0.163333	1
YZ-Ss-Chr02B0006580	17.98	0.346667	14.33	0.13	1
YZ-Ss-Chr03A0026310	17.2033	0.75	13.0667	0.616667	1
YZ-Ss-Chr03A0001390	45.1667	0	33.9367	0	1
YZ-Ss-Chr01A0016270	28.75	0	21.59	0	1
YZ-Ss-Chr04B0000980	51.1367	0	38.2767	0	1
ROC-Ss-Chr02B0005470	14.7467	0	11.0167	0	1
ROC-Ss-Chr02C0001520	11.3333	0	8.35333	0	1
YZ-Ss-Chr02A0000810	11.9833	0	8.84	0	1
ROC-Ss-Chr03A0030770	22.9567	0.103333	17.0433	0.146667	1
YZ-Ss-Chr01A0002030	16.4133	0	12.14	0	1
ROC-Ss-Chr02C0004480	52.21	3.26667	39.7067	3.56	1
ROC-Ss-Chr09A0000620	12.0833	0	8.98333	0	1
ROC-Ss-Chr09B0002570	135.12	0	100.687	0.01	1
ROC-Ss-Chr06B0013710	25.0967	0.64	19.0333	1.10333	1
YZ-Ss-Chr06A0002510	13.39	1.79667	10.62	2.03667	1
ROC-Ss-Chr02C0010360	18.3067	0	13.9533	0.08	1
ROC-Ss-Chr04C0006670	11.3633	0.9	8.89333	0.986667	1
YZ-Ss-Chr03A0014770	22.6967	0.193333	17.33	0.493333	1
YZ-Ss-Chr02C0023110	13.8967	0.166667	10.5433	0.323333	1
ROC-Ss-Chr10A0012900	70.8067	0.116667	53.7033	0	1
YZ-Ss-Chr03A0007310	21.1233	0.82	16.27	0.866667	1
YZ-Ss-Chr07A0020070	27.8333	0	21.1733	0	1
ROC-Ss-Chr01A0007110	351.75	0.913333	269.45	0.283333	1
YZ-Ss-Chr09A0019900	191.29	1.18333	146.583	0.583333	1
ROC-Ss-Chr06A0002580	16.0067	0	12.2733	0	1
YZ-Ss-Chr07A0012990	107.647	0	82.2833	0.173333	1
ROC-Ss-Chr02C0014950	511.19	0.486667	391	0.293333	1
ROC-Ss-Chr01A0020990	16.2867	0	12.4667	0	1
ROC-Ss-Chr09A0012890	13.2567	0.376667	10.1733	0.173333	1
YZ-Ss-Chr03A0015110	80.6967	8.94667	63.2533	8.34667	1
ROC-Ss-Chr02C0002110	15.7533	0.203333	11.95	0.0566667	1
ROC-Ss-Chr03A0011950	14.3667	3.38667	11.6733	3.28333	1
ROC-Ss-Chr01A0024580	49.69	0	38.8833	0	1
YZ-Ss-Chr03A0006750	10.65	0	8.36	0	1
ROC-Ss-Chr07A0006480	207.91	0	163.537	0	1
ROC-Ss-Chr09A0005310	57.0867	0.00666667	44.9133	0.00666667	1
ROC-Ss-Chr02B0005320	108.923	0	85.71	0	1
ROC-Ss-Chr04B0012120	35.1833	2.31333	27.74	2.11	1
ROC-Ss-Chr10A0003270	16.5033	2.98	13.4267	2.81667	1
YZ-Ss-Chr03A0017720	43.8867	0.01	33.93	0.05	1
ROC-Ss-Chr03A0005670	13.2133	0.0266667	10.18	0	1
ROC-Ss-Chr10A0012960	30.1033	0.11	23.46	0.226667	1
YZ-Ss-Chr03A0014640	22.33	0	17.37	0.0133333	1
ROC-Ss-Chr02A0001020	54.3567	0	42.1267	0	1
ROC-Ss-Chr01A0025000	27.0067	0	20.9567	0	1
YZ-Ss-Chr03A0023040	17.8233	2.04	14.0867	1.18	1
ROC-Ss-Chr02C0015440	169.523	12.1333	132.063	5.71333	1
ROC-Ss-Chr06B0009060	64.8533	26.4767	54.7967	24.5767	1
YZ-Ss-Chr02A0005210	38.6333	1.32333	29.1333	0	1
YZ-Ss-Chr04B0001810	13.4533	0.44	10.05	0	1
ROC-Ss-Chr03A0024310	12.2433	3.96333	10.0667	3.21667	1
ROC-Ss-Chr02A0000470	11.4767	1.57333	8.89667	0.753333	1
ROC-Ss-Chr02A0012700	43.4933	8.85333	34.7433	6.46667	1
YZ-Ss-Chr02B0003550	35.27	5.91333	27.57	3.78667	1
ROC-Ss-Chr04B0013280	31.4833	10.9533	26.0367	9.67667	1
ROC-Ss-Chr01A0023010	24.2733	5.35333	18.6967	3.66333	1
ROC-Ss-Chr01A0006750	158.083	25.6267	119.407	14.36	1
ROC-Ss-Chr02C0010670	315.583	88.88	251.227	64.65	1
YZ-Ss-Chr01A0020560	31.54	6.37	24.3567	3.89333	1
ROC-Ss-Chr10A0007810	30.2867	3.27333	23.0267	0.386667	1
ROC-Ss-Chr06B0012950	13.2067	3.01667	10.46	2.11333	1
ROC-Ss-Chr10A0017460	38.7467	14.5633	32.2967	12.1833	1
ROC-Ss-Chr02C0002770	10.8033	1.72333	8.32667	0.83	1
ROC-Ss-Chr02C0001210	18.7067	1.63667	14.0767	0.0566667	1
YZ-Ss-Chr10B0001790	44.1733	7.45333	34.1633	3.96333	1
YZ-Ss-Chr04B0002570	14.3167	2.37	11.7033	1.36667	1
YZ-Ss-Chr03A0015760	10.41	3.60333	8.90333	2.84	1
YZ-Ss-Chr03A0015460	11.8333	1.25333	9.66333	0.0666667	1
ROC-Ss-Chr07A0013260	16.3	5.3	14.0767	4.03333	1
YZ-Ss-Chr02C0004760	14.1633	2.35	12.2033	1.3	1
YZ-Ss-Chr01A0006320	15.3733	5.64333	13.5067	4.78667	1
ROC-Ss-Chr02C0020500	28.8867	4.32667	25.02	2.59	1
ROC-Ss-Chr02B0017690	35.3467	6.64	30.75	4.94	1
ROC-Ss-Chr06A0014130	233.663	18.4433	193.423	7.53667	1
ROC-Ss-Chr01A0007850	18.31	2.29667	15.5467	1.54	1
YZ-Ss-Chr04A0015590	28.3633	8.04333	27	3.09667	1
ROC-Ss-Chr03A0025410	50.9967	11.1633	49.56	2.45	1
ROC-Ss-Chr04B0015550	19.5267	7.16	19.0433	4.76667	1
ROC-Ss-Chr02C0007280	41.52	7.64333	40.46	1.01333	1
ROC-Ss-Chr07A0006350	73.1067	25.71	71.2	10.61	1
YZ-Ss-Chr09A0018860	16.9867	6.04333	16.5267	2.97	1
ROC-Ss-Chr03A0011290	101.627	38.3667	98.09	20.5867	1
YZ-Ss-Chr07A0017940	15.2867	7.08333	14.3867	4.70333	1
YZ-Ss-Chr09A0000120	19.5867	7.04667	18.25	2.68	1
ROC-Ss-Chr02C0000590	20.6333	6.27667	19.1133	1.66667	1
YZ-Ss-Chr09A0015380	20.33	6.48	18.5333	4.11	1
ROC-Ss-Chr04C0004170	22.2667	9.58667	20.8167	7.20667	1
ROC-Ss-Chr04B0001980	34.7933	4.36667	32.6133	0	1
YZ-Ss-Chr01A0027980	10.5367	1.71333	9.85667	0.41	1
YZ-Ss-Chr01A0015980	22.3233	4.96667	20.6467	2.52	1
YZ-Ss-Chr09B0008430	99.2	16.6233	90.0233	5.67667	1
ROC-Ss-Chr04B0010910	17.4167	4.59333	16.2867	3.27	1
YZ-Ss-Chr03A0006420	97.75	22.4567	90.4533	14.5	1
ROC-Ss-Chr04A0003220	17.9133	1.41667	16.1067	0	1
ROC-Ss-Chr04A0007660	11.8567	2.59	10.9533	1.76333	1
YZ-Ss-Chr02B0005110	150.927	20.72	138.987	9.83667	1
ROC-Ss-Chr02C0006110	67.0433	6.75667	61.4933	1.69	1
YZ-Ss-Chr02B0007730	19.3533	4.54667	17.4267	3.16	1
ROC-Ss-Chr07B0001980	15.92	4.59667	14.23	3.22	1
ROC-Ss-Chr04B0010240	32.9733	7.06667	28.8967	4.35333	1
YZ-Ss-Chr04A0015920	10.38	2.05	9.08667	1.10333	1
ROC-Ss-Chr04C0012880	49.1833	15.8867	43.9567	12.0533	1
ROC-Ss-Chr03A0015950	21.8867	6.71667	19.6067	3.19667	1
YZ-Ss-Chr04A0012800	23.7067	7.68	21.07	3.86	1
YZ-Ss-Chr04A0018990	36.86	12.6633	32.85	6.96	1
ROC-Ss-Chr04B0012080	11.46	4.00667	10.0633	2.55667	1
YZ-Ss-Chr02C0003180	14.3633	6.1	12.95	4.42667	1
YZ-Ss-Chr09A0015730	63.1667	15.4167	53.8467	7.41667	1
ROC-Ss-Chr07B0012650	37.9	12.0367	33.17	8.17667	1
YZ-Ss-Chr02B0008640	52.8267	9.9	44.8567	3.82667	1
YZ-Ss-Chr02A0008040	21.83	4.34333	19.12	1.54333	1
ROC-Ss-Chr03A0032030	223.95	64.4033	197.707	42.7933	1
YZ-Ss-Chr09B0009920	109.383	25.9133	96.19	15.1167	1
ROC-Ss-Chr01A0017830	19.3867	5.92667	17.2033	4.20667	1
YZ-Ss-Chr02B0009520	12.9767	3.49667	11.2633	2.23	1
ROC-Ss-Chr03A0016520	56.0233	10.4533	48.0167	4.84333	1
ROC-Ss-Chr09B0000970	10.1233	1.71333	7.49333	0.713333	1
YZ-Ss-Chr03A0018050	32.6267	8.66667	24.8967	4.66667	1
ROC-Ss-Chr07A0014630	117.87	32.0167	89.86	17.7367	1
ROC-Ss-Chr04B0011670	43.4167	16.9567	36.62	13.84	1
ROC-Ss-Chr04C0001600	16.68	4.91333	13.3367	3.05333	1
ROC-Ss-Chr06B0012620	50.5767	9.29	38.9133	3.18	1
ROC-Ss-Chr10A0018970	90.7333	29.8933	72.0233	14.91	1
YZ-Ss-Chr03A0007670	89.0067	22.8767	68.9933	6.62333	1
ROC-Ss-Chr07B0011200	22.4533	8.34667	18.3067	5.51667	1
YZ-Ss-Chr04B0017560	15.0567	4.91	11.9233	2.97667	1
YZ-Ss-Chr09A0020400	43.0267	11.0733	35.9567	5.15667	1
ROC-Ss-Chr01A0014780	39.4967	10.3233	32.72	5.60333	1
ROC-Ss-Chr09A0003500	11.4833	4.91333	9.79	3.34333	1
YZ-Ss-Chr02A0014220	16.3967	6.66	14.1433	4.43	1
ROC-Ss-Chr10A0007400	18.68	6.72	16.1233	4.12333	1
YZ-Ss-Chr09B0012570	11.6367	6.31333	10.29	4.04333	1
YZ-Ss-Chr01A0000530	42.1733	19.0833	35.4267	9.84667	1
YZ-Ss-Chr09A0010400	10.5033	5.61333	8.99667	3.43	1
YZ-Ss-Chr07B0001990	272.403	94.9467	214.917	25.84	1
ROC-Ss-Chr04C0005430	195.657	102.87	164.737	68.0333	1
ROC-Ss-Chr10B0001280	13.24	4.73667	10.6433	1.92333	1
YZ-Ss-Chr01A0007270	147.347	52.8667	119.18	20.4733	1
ROC-Ss-Chr01A0021390	24.0767	9.61333	19.8133	4.62667	1
ROC-Ss-Chr01A0012780	26.3667	13.5467	22.63	9.77	1
YZ-Ss-Chr02C0003340	143.82	48.5267	114.097	18.72	1
YZ-Ss-Chr03A0006460	207.98	79.77	182.72	39.5767	1
ROC-Ss-Chr02C0014240	62.5367	19.4367	54.1567	2.31667	1
YZ-Ss-Chr02B0016140	11.2267	6.11	10.04	4.21	1
YZ-Ss-Chr09B0010870	52.9667	19.4467	46.06	7.45667	1
[truncated: 2,035 more rows]

[truncated: 1 more sheets: Fig6E]
